# Supplementary material for: Transcriptome analysis of FOXO-dependent hypoxia gene expression identifies Hipk as a regulator of low oxygen tolerance in Drosophila
Source: G3 (Bethesda). 2022 Oct 6;12(12):jkac263. doi: 10.1093/g3journal/jkac263 (PMC9713431; doi:10.1093/g3journal/jkac263)
Supplement: jkac263_Supplementary_Table [file jkac263_supplementary_table.xlsx]

## Sheet: index
	Sheet name		description
	hypoxia genes in w1118		List of genes showing siginficant changes upon hypoxia in w1118 animals. Fold change indicates expression change in hypoxia vs normoxia
	overlap with Li et al		List of overlapping genes that showed significant hypoxia-dependent changes (> +/- 1.5-fold) in our study and that were identified as hypoxia-regulated genes in Li et al
	overlap with Liu et al		List of overlapping genes that showed significant hypoxia-dependent upregulation (>1.5-fold) in our study and that were identified as hypoxia-upregulated genes in Liu et al
	hypoxia genes in foxo		List of genes showing siginficant changes upon hypoxia in foxo animals. Fold change indicates expression change in hypoxia vs normoxia
	FOXO dependent UP genes		List of genes showing significant hypoxia-induced upregulation in w1118 animals but not in foxo mutants
	FOXO dependent DOWN genes		List of genes showing significant hypoxia-induced downregulation in w1118 animals but not in foxo mutants
	FOXO bound hypoxia genes		List of hypoxia-regulated genes that were identified as FOXO-dependent in our study and that were shown to have FOXO bound within 1Kb of their transcription start site in either Alic et al or Birnbaum et al
	GO summary data		Summary data of Gene Ontology analyses including numbers of differentially expressed genes from our RNAseq that are in each GO category

## Sheet: hypoxia genes in w1118
target_id	num_aggregated_transcripts	sum_mean_obs_counts	pval	qval	beta	FC	log2FC
l(1)G0289	2	13.1539	7.37952e-09	1.34748e-06	7.00461	1101.7	10.1055
CG4747	3	21.225	2.75706e-07	2.1827e-05	6.91788	1010.17	9.98039
Hsp70Bbb	1	5.99641	0.000163567	0.0018934	6.65857	779.439	9.60629
CG6051	3	16.6707	1.05693e-06	5.56349e-05	6.46658	643.282	9.32931
CG43313	2	11.73	3.64829e-06	0.000131238	6.28192	534.817	9.0629
CG32369	2	10.6895	2.01505e-11	1.42577e-08	6.26578	526.251	9.03961
N	2	11.6114	1.94543e-05	0.000408879	6.26274	524.656	9.03523
mts	3	20.5067	2.47239e-07	2.01366e-05	6.23661	511.123	8.99753
CG46311	1	2.84849	3.30641e-07	2.41496e-05	6.19787	491.699	8.94163
ZnT63C	6	22.6171	1.48974e-05	0.000340715	6.00792	406.638	8.6676
Gcn2	2	10.926	5.9441e-06	0.000175242	5.94867	383.245	8.58212
mon2	2	10.9996	2.12717e-06	9.05325e-05	5.92918	375.848	8.554
eIF4G2	2	11.5111	0.000460426	0.00404382	5.89931	364.786	8.51091
tgo	2	10.9968	5.15738e-06	0.000167881	5.79404	328.337	8.35903
snz	2	11.1211	8.04698e-07	4.62436e-05	5.76846	320.046	8.32214
Usp15-31	3	16.0089	3.00529e-06	0.000115162	5.62352	276.862	8.11302
Dl	3	17.4002	1.22356e-09	3.37851e-07	5.54944	257.093	8.00615
Pi3K21B	4	19.6964	0.000428877	0.00384427	5.54308	255.465	7.99698
Pde11	4	21.9271	0.00096742	0.0069848	5.52897	251.884	7.97662
sls	8	41.2576	7.20869e-05	0.00104494	5.42878	227.871	7.83207
emb	2	13.9839	0.000563086	0.00468817	5.39944	221.282	7.78974
CG11873	4	19.7055	0.000428014	0.00384263	5.38746	218.647	7.77246
Ncoa6	3	15.3307	0.00174579	0.0105415	5.37022	214.911	7.74759
Lpin	8	46.1894	2.18693e-11	1.45637e-08	5.28234	196.83	7.62081
alpha-Spec	4	20.2654	2.06571e-10	8.35213e-08	5.25628	191.767	7.58321
vri	5	25.9344	4.76248e-08	6.72492e-06	5.1844	178.467	7.47951
Wdr62	8	40.983	2.86121e-05	0.000537177	5.15539	173.363	7.43765
wds	2	11.1123	1.5409e-06	7.14938e-05	5.12841	168.749	7.39873
phol	2	11.7709	6.53643e-05	0.000969841	5.07044	159.245	7.3151
Mhcl	6	31.796	1.43038e-08	2.31334e-06	5.06171	157.86	7.3025
fdl	3	11.9913	8.10502e-05	0.00113701	4.9582	142.338	7.15318
Src64B	8	42.596	0.000163835	0.00189456	4.92568	137.783	7.10626
mats	3	16.616	3.8818e-05	0.000667871	4.92561	137.773	7.10615
RasGAP1	3	13.1499	2.15861e-07	1.81019e-05	4.91916	136.887	7.09684
KrT95D	5	30.6174	4.15502e-08	6.10896e-06	4.91461	136.266	7.09028
Usp16-45	5	33.9511	8.67715e-05	0.00119506	4.84599	127.229	6.99128
btz	4	24.4968	0.000305342	0.00300589	4.72609	112.853	6.81831
slim	2	12.6348	0.00277671	0.014786	4.59914	99.3986	6.63515
Hsp70Bb	1	7.46046	3.52823e-09	8.15166e-07	4.58983	98.4779	6.62173
CycY	2	10.818	5.0854e-05	0.000810871	4.57709	97.2308	6.60334
CG5028	4	22.6392	1.35545e-07	1.26818e-05	4.56719	96.273	6.58906
tral	8	52.6844	1.35793e-12	1.53731e-09	4.55438	95.0481	6.57059
TrpRS-m	2	9.85341	0.000228349	0.00239586	4.48661	88.8202	6.47282
CG9135	4	25.3176	0.000513527	0.00437774	4.47331	87.6461	6.45362
Tango13	3	16.833	2.13648e-09	5.49707e-07	4.42767	83.736	6.38778
CG42671	5	27.8239	1.70047e-05	0.000375263	4.42203	83.265	6.37964
AttB	2	8.9157	3.46855e-09	8.15166e-07	4.39079	80.7042	6.33457
Dlg5	4	24.1856	0.00137509	0.00893191	4.38922	80.5771	6.3323
snRNA:U2:34ABa	1	3.08956	0.00297055	0.0154548	4.34882	77.3872	6.27402
GC1	2	12.8502	8.08841e-05	0.00113622	4.3368	76.4625	6.25668
CG14566	1	1.76594	0.000279857	0.0028013	4.30078	73.7576	6.20472
CG34040	1	4.24668	7.25379e-05	0.00104879	4.29486	73.322	6.19617
Hsp70Bc	1	6.02688	1.52365e-08	2.39573e-06	4.29212	73.1216	6.19223
scrib	15	78.3179	2.5231e-12	2.59673e-09	4.27976	72.2231	6.17439
spg	3	15.3446	7.72021e-05	0.00109467	4.26078	70.8649	6.147
Hsp70Ba	1	5.62363	7.14588e-06	0.000202753	4.25882	70.7265	6.14418
hts	13	66.1541	4.36172e-12	4.11492e-09	4.25419	70.4001	6.1375
CG34126	5	24.514	0.00146241	0.00934498	4.21526	67.7116	6.08133
hpo	2	12.1958	0.00779539	0.030275	4.19485	66.3435	6.05188
EMC1	4	25.1393	1.20064e-08	2.05947e-06	4.12519	61.8794	5.95139
frtz	2	10.9336	0.00917026	0.0340494	4.08204	59.266	5.88913
His2B:CG33902	1	3.31249	0.00257084	0.014006	4.06946	58.5253	5.87099
His2B:CG33910	1	3.31249	0.00257084	0.014006	4.06946	58.5253	5.87099
SCAR	5	26.05	0.00116939	0.00800887	4.06058	58.008	5.85818
l(1)G0156	3	18.0774	5.87771e-07	3.63615e-05	4.02142	55.7801	5.80168
wapl	3	22.2796	0.00056434	0.00469082	3.99761	54.4679	5.76734
for	9	48.8586	3.08364e-07	2.35878e-05	3.95542	52.2177	5.70647
ArfGAP3	7	33.7506	0.000178934	0.00201765	3.94779	51.8205	5.69545
Doa	11	47.9738	9.5488e-09	1.68909e-06	3.93095	50.9556	5.67117
Crtc	3	18.3058	0.00644227	0.0265985	3.91657	50.2279	5.65042
CG14339	1	2.23747	0.000158942	0.00185503	3.88089	48.4672	5.59894
CG5522	4	19.0914	0.000391929	0.00362502	3.82343	45.7608	5.51604
cic	6	36.092	0.00195694	0.0115268	3.79607	44.526	5.47658
Evi5	5	27.5696	1.76306e-06	7.8581e-05	3.73981	42.0902	5.39541
MFS14	2	11.0714	1.03059e-05	0.000266985	3.73831	42.0268	5.39324
msps	5	29.4038	0.000933673	0.00685036	3.68791	39.9614	5.32054
Hsp23	2	12.5492	1.50264e-07	1.38304e-05	3.63397	37.8629	5.24271
mthl1	2	11.6472	0.000472473	0.00413359	3.58889	36.1938	5.17767
Snoo	3	13.1601	0.0006579	0.00527858	3.57894	35.8354	5.16332
dlg1	17	69.3222	2.58094e-05	0.000494397	3.52387	33.9154	5.08387
CG14893	1	2.5618	0.000177166	0.00200369	3.48485	32.6175	5.02757
Hsp68	1	7.62955	1.2766e-07	1.22478e-05	3.47906	32.4293	5.01923
lola	23	140.224	1.22785e-17	1.39005e-13	3.47444	32.2796	5.01255
gish	12	56.7188	5.92963e-06	0.000175242	3.47443	32.2794	5.01254
Fhos	8	37.7307	0.00110854	0.00774201	3.42831	30.8244	4.946
l(3)76BDm	2	11.5169	0.000259388	0.00263366	3.40742	30.1874	4.91587
CG5877	2	9.97587	0.00288645	0.0151446	3.39594	29.8427	4.8993
cdc14	5	26.3335	2.45477e-05	0.000482474	3.37618	29.2588	4.8708
Pcl	2	13.8082	0.00808013	0.0310823	3.36974	29.071	4.86151
scny	5	28.928	2.93222e-07	2.25821e-05	3.36695	28.9899	4.85748
msn	8	49.8295	4.71341e-09	1.02616e-06	3.3635	28.8901	4.8525
CG15894	2	5.0439	0.00609261	0.0256315	3.35662	28.692	4.84258
Ets21C	4	17.5978	3.92817e-14	8.89415e-11	3.31936	27.6426	4.78882
CG12826	1	4.46223	4.95054e-06	0.000163246	3.31477	27.516	4.7822
His3:CG33818	1	4.88004	4.3139e-06	0.000148417	3.30223	27.1732	4.76411
His3:CG33821	1	4.88004	4.3139e-06	0.000148417	3.30223	27.1732	4.76411
His3:CG33824	1	4.88004	4.3139e-06	0.000148417	3.30223	27.1732	4.76411
His3:CG33827	1	4.88004	4.3139e-06	0.000148417	3.30223	27.1732	4.76411
His3:CG33830	1	4.88004	4.3139e-06	0.000148417	3.30223	27.1732	4.76411
Dyrk2	5	22.3215	9.43062e-06	0.000250033	3.30109	27.1421	4.76246
CG2137	1	3.82314	8.75529e-06	0.000237695	3.29019	26.8479	4.74674
AttA	1	5.50078	6.92944e-06	0.000198565	3.25374	25.8869	4.69415
jvl	7	35.916	0.0100654	0.0365107	3.23773	25.4757	4.67105
eIF4E-6	1	1.13075	0.0132176	0.0443629	3.19182	24.3326	4.60482
CG7248	1	2.01299	0.00137905	0.00894684	3.18873	24.2577	4.60037
CR30121	1	2.48046	0.000486985	0.00421905	3.18842	24.25	4.59991
His2B:CG33890	1	3.79197	0.0109768	0.0386046	3.15912	23.5498	4.55764
His2B:CG33892	1	3.79197	0.0109768	0.0386046	3.15912	23.5498	4.55764
His2B:CG33894	1	3.79197	0.0109768	0.0386046	3.15912	23.5498	4.55764
His2B:CG33896	1	3.79197	0.0109768	0.0386046	3.15912	23.5498	4.55764
His2B:CG33898	1	3.79197	0.0109768	0.0386046	3.15912	23.5498	4.55764
His2B:CG33904	1	3.79197	0.0109768	0.0386046	3.15912	23.5498	4.55764
CR43887	1	3.05391	0.00856687	0.0324801	3.15096	23.3586	4.54588
wake	4	16.1226	0.00737491	0.0291143	3.14234	23.1579	4.53343
CG13010	1	1.10042	0.00581725	0.0248425	3.13874	23.0749	4.52825
Ndg	2	7.33337	2.20262e-05	0.000447645	3.13796	23.0568	4.52712
CG12772	2	11.7361	0.000886432	0.00659783	3.13035	22.8821	4.51615
gfzf	3	16.8825	5.37008e-05	0.000840866	3.11644	22.5659	4.49607
Zip71B	2	7.1395	0.000428737	0.00384427	3.11324	22.4939	4.49146
Med	3	16.8627	1.7989e-05	0.000388459	3.07606	21.6728	4.43782
Mal-B2	3	22.7606	3.1686e-05	0.000576716	3.07355	21.6185	4.4342
Mkp3	4	22.2596	0.000627	0.00511034	3.0729	21.6044	4.43325
par-1	10	64.8713	1.15472e-06	5.90093e-05	3.05058	21.1276	4.40106
Rbcn-3B	2	13.25	0.000223829	0.00235937	3.03968	20.8985	4.38533
CG15337	1	2.0278	0.0013177	0.00868314	3.03721	20.847	4.38177
Fas3	7	29.9636	2.32096e-07	1.90402e-05	3.00501	20.1865	4.33532
ed	3	16.9735	0.000745075	0.00583737	2.98478	19.7822	4.30613
Rfx	4	17.1068	0.00023319	0.00243537	2.98082	19.7039	4.30041
cos	2	13.2101	0.00239411	0.0132666	2.96203	19.3373	4.27331
CG1636	3	17.6145	0.00482636	0.0217599	2.95677	19.2357	4.26571
Reep1	8	37.9181	1.77838e-05	0.000386533	2.95581	19.2174	4.26434
mahe	2	15.4452	0.000649216	0.00522372	2.9542	19.1864	4.26201
CR44138	1	5.84987	2.09713e-05	0.000430883	2.95345	19.1719	4.26092
CR43928	1	1.48727	0.00547748	0.0238044	2.93221	18.769	4.23028
Mp	6	21.0222	0.000240028	0.00248331	2.92904	18.7097	4.22571
SIFaR	1	1.94055	0.0143418	0.0468718	2.92344	18.6051	4.21763
CG17717	1	1.78437	0.0141511	0.0465046	2.92059	18.5523	4.21353
Nost	6	34.4258	2.42195e-06	9.89853e-05	2.91192	18.392	4.20101
DptA	1	6.29007	0.000273895	0.00275624	2.90661	18.2947	4.19335
CG2614	2	9.23549	0.00084458	0.00635742	2.88882	17.972	4.16768
chn	7	31.9365	1.41975e-05	0.000328092	2.88664	17.933	4.16454
Rbp1-like	3	16.1999	1.54077e-06	7.14938e-05	2.88606	17.9225	4.1637
Mal-B1	1	6.70966	3.02121e-06	0.000115162	2.88094	17.8309	4.15631
CG14967	2	12.6029	0.00807425	0.0310702	2.86818	17.6049	4.13791
Ptp4E	7	32.1688	0.0005665	0.00470532	2.85781	17.4234	4.12295
tobi	1	8.11342	1.0392e-05	0.000267992	2.83143	16.9698	4.08489
CG9733	2	6.13821	5.36874e-05	0.000840866	2.82172	16.8058	4.07089
CycT	4	26.0925	0.00122567	0.00828273	2.81519	16.6964	4.06146
His3:CG31613	1	4.15123	5.68069e-06	0.000171955	2.81366	16.6707	4.05925
His3:CG33803	1	4.15123	5.68069e-06	0.000171955	2.81366	16.6707	4.05925
His3:CG33806	1	4.15123	5.68069e-06	0.000171955	2.81366	16.6707	4.05925
His3:CG33809	1	4.15123	5.68069e-06	0.000171955	2.81366	16.6707	4.05925
His3:CG33812	1	4.15123	5.68069e-06	0.000171955	2.81366	16.6707	4.05925
His3:CG33815	1	4.15123	5.68069e-06	0.000171955	2.81366	16.6707	4.05925
His3:CG33833	1	4.15123	5.68069e-06	0.000171955	2.81366	16.6707	4.05925
His3:CG33836	1	4.15123	5.68069e-06	0.000171955	2.81366	16.6707	4.05925
His3:CG33839	1	4.15123	5.68069e-06	0.000171955	2.81366	16.6707	4.05925
His3:CG33842	1	4.15123	5.68069e-06	0.000171955	2.81366	16.6707	4.05925
His3:CG33845	1	4.15123	5.68069e-06	0.000171955	2.81366	16.6707	4.05925
His3:CG33848	1	4.15123	5.68069e-06	0.000171955	2.81366	16.6707	4.05925
His3:CG33851	1	4.15123	5.68069e-06	0.000171955	2.81366	16.6707	4.05925
His3:CG33854	1	4.15123	5.68069e-06	0.000171955	2.81366	16.6707	4.05925
His3:CG33857	1	4.15123	5.68069e-06	0.000171955	2.81366	16.6707	4.05925
His3:CG33860	1	4.15123	5.68069e-06	0.000171955	2.81366	16.6707	4.05925
His3:CG33863	1	4.15123	5.68069e-06	0.000171955	2.81366	16.6707	4.05925
His3:CG33866	1	4.15123	5.68069e-06	0.000171955	2.81366	16.6707	4.05925
CG31689	7	35.0455	5.10412e-09	1.05061e-06	2.77567	16.0494	4.00445
CG4266	3	17.7909	0.00512612	0.0227987	2.77514	16.0408	4.00368
CG12814	3	9.13506	0.00030671	0.00301674	2.75477	15.7174	3.97429
CG4733	3	12.6106	0.000915662	0.00676645	2.75448	15.7129	3.97388
CG42342	7	16.7364	0.011585	0.0402806	2.74137	15.5083	3.95497
CG9121	4	7.95702	0.00279819	0.0148725	2.73979	15.4837	3.95268
Nos	3	9.04247	0.0154894	0.0496037	2.73601	15.4254	3.94723
wech	5	34.1797	0.000108533	0.00140745	2.71807	15.151	3.92134
ChAT	2	7.67103	0.00254984	0.0139453	2.71039	15.0352	3.91027
CG10915	2	13.9018	0.006476	0.0267085	2.69232	14.7658	3.88419
Su(var)2-10	12	65.0082	0.00429939	0.0200506	2.69066	14.7415	3.88181
Su(H)	2	11.0324	0.0131866	0.044338	2.6856	14.667	3.87451
CG18675	1	2.11739	0.0037613	0.0181572	2.66983	14.4376	3.85176
CR44522	1	1.31877	0.013011	0.0438451	2.65168	14.1779	3.82557
TotM	2	10.2284	7.44803e-06	0.000209229	2.64729	14.1157	3.81923
pbl	6	31.8858	8.42877e-08	8.91796e-06	2.63143	13.8936	3.79635
Nox	3	12.8686	1.80369e-06	7.97641e-05	2.6283	13.8503	3.79184
X11L	4	23.0115	0.00371166	0.0180033	2.62822	13.8492	3.79173
CG4612	2	13.4974	0.00270096	0.0144849	2.62027	13.7394	3.78025
Rb97D	9	46.4555	0.0050098	0.0224174	2.61138	13.6178	3.76742
Hdc	2	4.99751	0.00105348	0.0074401	2.60711	13.5598	3.76126
Pkn	11	49.3169	1.00826e-06	5.36021e-05	2.60301	13.5043	3.75535
CR44185	1	2.14438	0.00305607	0.0156994	2.60029	13.4676	3.75142
spin	4	21.9038	4.83822e-05	0.000781362	2.5999	13.4624	3.75086
LIMK1	4	23.5008	0.000100379	0.00132781	2.59155	13.3504	3.73881
Atx2	3	19.9103	0.000421203	0.0038117	2.57547	13.1376	3.71562
Sherpa	3	19.1712	0.00321543	0.0162814	2.57185	13.0901	3.7104
Dro	1	6.2112	3.37417e-05	0.000598645	2.56148	12.955	3.69543
Fst	1	8.39358	1.69662e-05	0.000375146	2.55606	12.885	3.68762
CG12896	1	7.45256	1.48401e-06	6.97099e-05	2.55572	12.8806	3.68713
CG4562	5	28.1236	1.87253e-14	5.29973e-11	2.54943	12.7999	3.67806
jim	4	19.3767	0.00017308	0.00197217	2.51923	12.419	3.63448
CR43417	2	6.66334	0.0015685	0.00981594	2.50989	12.3036	3.62101
bin3	4	21.5842	0.00018754	0.0020856	2.50467	12.2395	3.61347
Cpr47Eg	1	3.02735	0.000273856	0.00275624	2.50188	12.2055	3.60945
Hsp70Ab	1	8.62192	5.30292e-08	7.23306e-06	2.48796	12.0367	3.58936
ppk31	1	1.98551	0.00583069	0.0248804	2.46242	11.7332	3.55253
Strip	3	19.8426	0.00212702	0.0122388	2.44203	11.4963	3.5231
stv	7	37.1782	2.04186e-10	8.35213e-08	2.43608	11.4281	3.51452
Socs36E	3	19.8288	1.22286e-07	1.20382e-05	2.42977	11.3563	3.50542
Mapmodulin	3	20.2136	0.000124744	0.00155361	2.42831	11.3397	3.50331
ImpL3	3	14.7131	4.81158e-08	6.72492e-06	2.42365	11.287	3.49659
CG43867	6	23.3595	0.000525307	0.00445135	2.42055	11.2521	3.49212
par-6	2	13.7231	0.00109594	0.00767296	2.38382	10.8463	3.43913
Hers	7	34.9166	2.25919e-05	0.000455095	2.37725	10.7753	3.42965
CG5550	2	8.76855	6.17768e-05	0.000922658	2.37471	10.7479	3.42599
Tlk	10	59.4229	2.74359e-09	6.60856e-07	2.36881	10.6846	3.41746
Prx2540-1	1	8.00626	7.8161e-06	0.000218719	2.35545	10.5429	3.3982
CG8909	3	8.54905	0.0103384	0.0371678	2.35499	10.5381	3.39754
CR44756	1	4.68246	0.00119703	0.00817348	2.34871	10.4721	3.38847
CG13631	2	10.0504	0.00111838	0.00778875	2.33802	10.3607	3.37305
CR45875	1	3.71642	3.67558e-05	0.000640173	2.32112	10.1871	3.34867
orb2	4	19.3406	2.47643e-06	9.9771e-05	2.30724	10.0467	3.32865
CG8129	2	9.62657	0.00123406	0.00831597	2.30681	10.0423	3.32802
JIL-1	3	18.8029	5.20605e-05	0.000825457	2.30489	10.0231	3.32525
tld	1	5.35894	8.33231e-06	0.000229514	2.29947	9.96893	3.31744
Prx2540-2	1	7.90514	9.10819e-07	5.02994e-05	2.28873	9.86239	3.30194
CG43689	4	11.3253	0.00286825	0.015096	2.27706	9.74803	3.28511
snRNA:U2:14B	1	5.00474	0.00192852	0.011395	2.26744	9.6547	3.27123
oc	2	4.73954	0.00665696	0.0272562	2.25019	9.48953	3.24634
Vrp1	7	29.7394	0.000113346	0.00145258	2.24887	9.47699	3.24443
CG12502	2	5.79914	0.00859687	0.0325393	2.24141	9.40657	3.23367
sdt	8	36.7798	8.32707e-06	0.000229514	2.24114	9.40402	3.23328
snRNA:U2:38ABa	1	5.13865	0.000484359	0.00420535	2.23725	9.36751	3.22767
GstD2	1	6.6081	5.91379e-06	0.000175242	2.20662	9.08497	3.18348
CG16836	1	7.70149	8.79111e-07	4.92694e-05	2.19983	9.02343	3.17368
CG42540	4	13.5038	0.011545	0.0401786	2.19693	8.99736	3.1695
Npc2c	1	3.23437	0.000424228	0.00382132	2.19104	8.94455	3.16101
CG14411	4	21.0733	0.0148811	0.0481987	2.18644	8.90342	3.15436
Exn	5	26.5236	0.000859793	0.00645044	2.18452	8.88636	3.15159
Dop1R2	3	5.32501	0.0131274	0.0441804	2.17309	8.78541	3.13511
bnl	3	11.9012	9.58942e-05	0.0012878	2.1718	8.77402	3.13324
wdb	6	32.4206	0.000934313	0.00685062	2.16657	8.72832	3.1257
mxt	5	28.91	5.73266e-08	7.24336e-06	2.16505	8.71505	3.12351
CG17162	5	25.9135	0.000169458	0.00193781	2.16384	8.70454	3.12177
Tim17a2	1	4.36624	1.15445e-05	0.000281671	2.15954	8.66716	3.11556
LRR	6	34.149	0.00887556	0.0333157	2.14976	8.58279	3.10145
CG5966	2	12.8724	1.0424e-09	3.33643e-07	2.14761	8.56433	3.09834
CG7017	1	3.78398	0.000215643	0.0023024	2.14558	8.54703	3.09542
Sclp	3	14.742	4.89863e-08	6.7631e-06	2.13649	8.46964	3.0823
spel1	3	17.0701	0.00199593	0.0117077	2.12841	8.40153	3.07065
TrissinR	4	9.0198	0.0120007	0.0412322	2.11943	8.32635	3.05768
Mal-A8	1	7.54611	0.000905996	0.00670378	2.11897	8.32253	3.05702
Idgf3	4	17.9632	3.38581e-08	5.04352e-06	2.11031	8.25083	3.04454
CG8602	2	13.8811	0.0153619	0.0492669	2.10659	8.22015	3.03916
AcCoAS	3	18.725	0.000819396	0.00623832	2.08954	8.08121	3.01457
CG33137	1	2.5052	0.00480115	0.0216703	2.08916	8.07813	3.01402
CG45061	1	4.31496	2.45987e-05	0.000482637	2.08754	8.06506	3.01169
cu	6	29.5304	9.54498e-07	5.22023e-05	2.0855	8.04864	3.00874
edin	1	3.14188	0.00135971	0.00888243	2.08066	8.00975	3.00176
His4:CG33891	1	4.80683	4.70463e-06	0.000157112	2.06582	7.89177	2.98035
His4:CG33893	1	4.80683	4.70463e-06	0.000157112	2.06582	7.89177	2.98035
His4:CG33895	1	4.80683	4.70463e-06	0.000157112	2.06582	7.89177	2.98035
His4:CG33897	1	4.80683	4.70463e-06	0.000157112	2.06582	7.89177	2.98035
His4:CG33899	1	4.80683	4.70463e-06	0.000157112	2.06582	7.89177	2.98035
CG10621	2	13.4294	1.20614e-06	6.04189e-05	2.05442	7.80231	2.9639
H	4	25.1016	0.00495814	0.0222566	2.05112	7.7766	2.95914
CR44170	1	2.87501	0.00223391	0.0126704	2.04578	7.73518	2.95144
CG14961	1	4.1681	1.93123e-05	0.000407141	2.0403	7.69293	2.94353
snRNA:U2:34ABb	1	5.88323	0.000960944	0.00694247	2.0358	7.65836	2.93703
snRNA:U2:34ABc	1	5.88323	0.000960944	0.00694247	2.0358	7.65836	2.93703
sw	13	63.28	0.00873837	0.0329208	2.03558	7.65667	2.93672
Su(dx)	5	29.1566	0.0001449	0.0017304	2.03254	7.63346	2.93234
CecA1	1	4.7301	1.11107e-05	0.000275969	2.02773	7.59683	2.9254
Ddc	3	17.4633	1.58326e-06	7.23363e-05	2.02638	7.58655	2.92344
ens	10	48.2745	0.00334875	0.0167292	2.01626	7.51022	2.90886
CG14340	1	3.14756	0.00113356	0.00783937	2.01533	7.50323	2.90751
Fur1	9	39.5147	0.000341078	0.00325954	2.01461	7.49782	2.90647
Cht12	1	2.16569	0.014618	0.0475684	2.00508	7.42669	2.89272
Dh44	2	6.57128	0.00938453	0.0346518	2.00505	7.42649	2.89268
smid	5	25.9818	0.00265173	0.014309	2.00296	7.41093	2.88965
Mrtf	3	14.0114	0.00296274	0.0154425	1.99398	7.34469	2.8767
east	6	32.0267	0.000439987	0.00392521	1.99071	7.32074	2.87199
Mbs	8	43.3629	0.000997996	0.00712375	1.98318	7.26579	2.86112
His2B:CG33882	1	4.13061	0.00457097	0.0209846	1.98211	7.25807	2.85959
Zasp52	18	76.3422	0.000973722	0.00700467	1.9697	7.16849	2.84167
CG34404	3	12.7746	0.0154411	0.0494649	1.9678	7.1549	2.83893
CR45585	1	3.52569	0.000388032	0.0036037	1.95902	7.09239	2.82627
CG5196	2	13.3632	1.05185e-06	5.56349e-05	1.95716	7.07918	2.82358
snRNA:U1:95Cc	1	5.21959	0.00048192	0.00419355	1.95149	7.03915	2.8154
CG43693	7	32.055	4.53937e-07	3.02295e-05	1.95004	7.02896	2.81331
BtbVII	8	54.7486	2.97125e-06	0.000115162	1.94453	6.99038	2.80537
GLS	7	36.6962	1.24287e-08	2.06919e-06	1.93923	6.95339	2.79772
Hsp67Bc	1	4.17518	3.74107e-05	0.00064841	1.93314	6.9112	2.78894
Rok	4	28.3537	0.000530378	0.0044809	1.91998	6.8208	2.76994
Reg-2	1	7.36325	5.04612e-06	0.000165586	1.91994	6.82052	2.76988
CG12985	1	3.05149	0.00136763	0.00889822	1.90578	6.72468	2.74947
CR45380	1	2.36091	0.0128586	0.0435062	1.89719	6.66713	2.73707
CG14572	1	2.61494	0.00690556	0.0278808	1.88205	6.56694	2.71522
obst-H	1	2.96894	0.00285582	0.0150726	1.87207	6.50172	2.70082
shi	11	50.2235	0.000336848	0.00324549	1.8685	6.47859	2.69568
Hr3	3	10.5557	9.28146e-07	5.10075e-05	1.86728	6.47065	2.69391
prage	7	26.773	1.09139e-06	5.6677e-05	1.8618	6.43529	2.686
CG10924	2	15.0098	8.77539e-07	4.92694e-05	1.85875	6.41573	2.68161
CG32982	6	22.8225	4.00664e-07	2.78277e-05	1.84772	6.34533	2.66569
snRNA:7SK	1	4.43398	0.000193232	0.00213423	1.84543	6.33085	2.6624
Cht4	1	7.17734	2.5395e-05	0.000488941	1.83005	6.23421	2.64021
Dhc62B	1	4.46494	4.32479e-05	0.000723173	1.82978	6.2325	2.63981
CG15829	2	11.4453	0.000300913	0.00297523	1.8288	6.22639	2.6384
CG12025	3	18.2076	0.00498861	0.0223402	1.82509	6.20333	2.63304
CG16898	1	5.79099	0.000267505	0.00269673	1.81511	6.14175	2.61865
spas	6	29.9543	0.0032405	0.0163484	1.81118	6.11764	2.61298
CG11619	1	6.6408	9.88784e-05	0.0013156	1.81098	6.11645	2.61269
CG11658	3	11.9478	5.31748e-05	0.000837263	1.80909	6.1049	2.60997
CR44720	1	3.61897	0.000636149	0.00516261	1.80651	6.08916	2.60624
noc	2	8.56215	0.00178727	0.0107283	1.8023	6.06357	2.60017
mspo	2	7.66254	0.00300543	0.0155647	1.79691	6.03096	2.59239
CG34265	1	2.5075	0.0147937	0.0479885	1.78039	5.93217	2.56856
CG34256	1	5.13004	0.000147022	0.00174836	1.77083	5.8757	2.55476
cg	9	52.0331	2.49093e-07	2.01428e-05	1.76838	5.86135	2.55123
CG30334	2	10.3889	1.27325e-07	1.22478e-05	1.75903	5.80678	2.53774
syd	5	29.8638	0.00516303	0.0228949	1.75222	5.76742	2.52793
Ptpmeg	5	28.3027	0.000973009	0.00700467	1.73853	5.68895	2.50816
snRNA:U4:39B	1	4.91146	0.000758923	0.00590906	1.73203	5.65212	2.49879
Uba4	3	12.3284	0.00837631	0.0318865	1.73081	5.64523	2.49703
Chc	7	45.5754	3.4029e-06	0.000125244	1.72512	5.61319	2.48882
Cyp309a1	2	9.83303	1.81173e-05	0.000388459	1.72303	5.6015	2.48581
Cpr67Fb	1	2.79499	0.00873469	0.0329179	1.71908	5.57941	2.48011
Mal-A6	2	12.0425	7.29559e-05	0.00105349	1.70969	5.52726	2.46656
cno	8	40.0297	5.30526e-07	3.40111e-05	1.70496	5.50114	2.45973
Hsp22	2	10.7827	5.79084e-08	7.24336e-06	1.70308	5.49083	2.45702
alpha-Man-IIb	2	10.2242	0.0010646	0.00749835	1.69087	5.42421	2.43941
CG13748	1	2.60653	0.0141553	0.0465046	1.69067	5.42309	2.43912
CG11790	3	12.0418	0.0120672	0.0414102	1.68777	5.4074	2.43494
Cyp309a2	1	5.54812	0.000434207	0.00387976	1.68671	5.40168	2.43341
CG32572	1	2.60815	0.0126462	0.0429416	1.68446	5.38952	2.43016
GstD8	1	4.42997	0.000222408	0.00234877	1.67281	5.32713	2.41336
CG8468	3	16.4014	0.0125869	0.0427918	1.6704	5.31432	2.40988
CG13905	1	8.05916	1.52931e-07	1.39624e-05	1.6489	5.20125	2.37886
Rab30	4	20.5273	3.42093e-05	0.000603245	1.64797	5.19642	2.37752
AMPdeam	7	39.5384	1.16713e-05	0.000282939	1.64744	5.19367	2.37675
Cht5	1	5.14181	7.92116e-06	0.000220876	1.64237	5.16742	2.36944
Nmdmc	3	20.0851	4.13412e-07	2.83651e-05	1.61914	5.04873	2.33592
Drat	4	21.4739	3.0211e-08	4.56025e-06	1.6168	5.03697	2.33256
alphagamma-element:CR32865	1	4.73673	0.000102866	0.00134785	1.61581	5.03198	2.33113
CG34211	1	5.39835	0.000138428	0.00167758	1.61333	5.01948	2.32754
snRNA:U11	1	7.16315	0.00207177	0.0120403	1.60912	4.99839	2.32146
gb	3	16.3625	0.00584983	0.0249157	1.60844	4.99501	2.32049
Taz	4	16.7638	1.13414e-05	0.000279121	1.59261	4.91657	2.29765
alph	5	26.4062	0.0104594	0.0374957	1.59054	4.90638	2.29466
upd3	1	4.26779	0.00127782	0.00849452	1.57908	4.85049	2.27813
CR44404	1	4.94061	0.00285107	0.0150616	1.57854	4.84786	2.27735
CG14529	1	3.77651	0.00308768	0.0158457	1.57336	4.82284	2.26988
didum	3	17.3436	0.0024861	0.0136494	1.56744	4.79438	2.26134
CG16758	5	30.2261	3.21658e-07	2.41496e-05	1.56509	4.78309	2.25794
dsd	2	14.898	0.00553672	0.023979	1.55625	4.74101	2.24519
Spn88Eb	1	7.22707	0.00202727	0.0118303	1.54932	4.70828	2.2352
His4:CG31611	1	6.46769	1.11402e-05	0.000275969	1.54577	4.69159	2.23008
His4:CG33883	1	6.46769	1.11402e-05	0.000275969	1.54577	4.69159	2.23008
His4:CG33885	1	6.46769	1.11402e-05	0.000275969	1.54577	4.69159	2.23008
His4:CG33887	1	6.46769	1.11402e-05	0.000275969	1.54577	4.69159	2.23008
His4:CG33889	1	6.46769	1.11402e-05	0.000275969	1.54577	4.69159	2.23008
His4:CG33901	1	6.46769	1.11402e-05	0.000275969	1.54577	4.69159	2.23008
His4:CG33903	1	6.46769	1.11402e-05	0.000275969	1.54577	4.69159	2.23008
His4:CG33905	1	6.46769	1.11402e-05	0.000275969	1.54577	4.69159	2.23008
His4:CG33909	1	6.46769	1.11402e-05	0.000275969	1.54577	4.69159	2.23008
Sema1a	6	23.589	0.00940332	0.0347098	1.54078	4.66824	2.22288
ergic53	2	14.6456	4.23725e-07	2.88975e-05	1.54053	4.66708	2.22252
CG13177	1	4.29926	0.000930116	0.00683525	1.53932	4.66144	2.22077
lid	5	25.0784	0.00210712	0.012177	1.53652	4.64839	2.21673
rdgB	9	42.3062	0.00171101	0.0103967	1.53505	4.64154	2.2146
AttC	1	8.06081	0.00370016	0.0179629	1.53493	4.64098	2.21443
CG15068	1	7.84406	7.32523e-05	0.00105508	1.53445	4.63877	2.21374
CR44704	1	5.50663	0.000315402	0.00306495	1.5341	4.63714	2.21323
Nc73EF	8	46.4684	0.0134071	0.0448129	1.53211	4.62792	2.21036
IM3	2	12.2597	9.64638e-07	5.2252e-05	1.52138	4.57855	2.19489
CG8908	1	6.02139	9.76914e-06	0.00025601	1.51034	4.52828	2.17896
Cdk4	5	25.298	0.00122693	0.00828273	1.51015	4.52742	2.17869
Glut4EF	8	32.6989	0.00374476	0.0181096	1.50791	4.5173	2.17546
CG11652	3	23.7961	8.20125e-13	1.32638e-09	1.50573	4.50744	2.17231
CG33301	2	10.6608	8.26195e-05	0.00115094	1.5022	4.49157	2.16722
vir-1	5	30.8297	0.00316791	0.0161404	1.49848	4.4749	2.16186
fig	1	3.56249	0.00186707	0.0111131	1.4971	4.46869	2.15985
CG9521	1	4.34101	0.000128885	0.00158771	1.49043	4.43898	2.15023
spri	12	52.9533	1.3585e-08	2.22892e-06	1.48624	4.42043	2.14419
CG2217	3	10.4587	0.00136476	0.0088892	1.48419	4.4114	2.14124
CG42740	3	10.4587	0.00136476	0.0088892	1.48419	4.4114	2.14124
spir	7	35.8257	0.000904154	0.0066989	1.47922	4.38951	2.13406
CG42269	1	4.92988	5.27502e-05	0.000834057	1.47779	4.38326	2.132
CG43236	1	4.96302	0.00708366	0.0283672	1.46072	4.30904	2.10737
kay	5	29.1321	2.21135e-06	9.27213e-05	1.457	4.29308	2.10201
CG7142	1	4.85265	5.61599e-05	0.000869748	1.45375	4.27913	2.09732
CG17834	6	28.4938	0.0016384	0.0101191	1.4472	4.25121	2.08787
CecA2	1	4.40869	0.000229112	0.00239942	1.43756	4.2104	2.07396
Tango10	3	16.7394	0.00454873	0.0209079	1.43305	4.19148	2.06746
IMPPP	2	13.1028	1.46928e-06	6.95971e-05	1.43274	4.19015	2.067
bw	2	6.03396	0.0145669	0.0474431	1.43234	4.18849	2.06643
CG4199	7	39.0588	5.79573e-08	7.24336e-06	1.43224	4.18806	2.06628
CR44021	1	2.88456	0.0155944	0.049843	1.432	4.18707	2.06594
CG10188	3	18.096	0.014871	0.048184	1.41314	4.10884	2.03873
Sulf1	3	15.3143	0.00143038	0.00919032	1.39935	4.05257	2.01884
grnd	2	8.10918	0.00733181	0.0289824	1.39904	4.05133	2.01839
SmydA-9	2	8.20242	0.00596573	0.025229	1.39885	4.05052	2.01811
CG43759	4	21.4986	2.39248e-05	0.000474381	1.39818	4.04781	2.01714
CR45831	1	2.96223	0.0132987	0.0445564	1.39549	4.03696	2.01327
snRNA:U5:63BC	1	4.42216	0.00370576	0.0179824	1.38917	4.01151	2.00414
CG31635	7	33.9989	0.000139586	0.00168112	1.38216	3.9835	1.99404
CR45570	1	5.46162	0.000249196	0.00255177	1.38139	3.98042	1.99292
Mal-A7	2	11.9472	0.000973353	0.00700467	1.37874	3.96989	1.9891
snRNA:U1:21D	1	6.09276	0.00131743	0.00868314	1.37697	3.96286	1.98654
snRNA:U1:95Ca	1	6.09276	0.00131743	0.00868314	1.37697	3.96286	1.98654
snRNA:U1:95Cb	1	6.09276	0.00131743	0.00868314	1.37697	3.96286	1.98654
CG42751	1	3.59634	0.00374964	0.0181254	1.36643	3.92134	1.97135
CG42321	14	60.9464	0.00730529	0.0289236	1.36594	3.9194	1.97063
CG5026	2	14.8868	0.00139525	0.00901334	1.36223	3.9049	1.96528
CG42684	6	34.4951	5.84236e-05	0.000892595	1.35914	3.89286	1.96083
snRNA:U12:73B	1	6.64232	0.0061545	0.0258343	1.35895	3.89211	1.96055
rhea	8	36.1333	0.000139475	0.00168112	1.35736	3.88592	1.95825
CG45186	18	94.3285	2.01877e-06	8.69968e-05	1.35629	3.88176	1.95671
c11.1	2	15.5246	0.000631321	0.00513113	1.35535	3.87812	1.95536
CG33470	2	15.6564	4.78098e-06	0.000159192	1.35519	3.87749	1.95512
CG15067	2	12.8899	2.84741e-07	2.23858e-05	1.35499	3.8767	1.95483
IM2	1	8.54983	0.000156023	0.00183041	1.35308	3.86932	1.95208
CG7766	7	39.3329	6.71598e-06	0.000193958	1.35276	3.86807	1.95162
drongo	5	25.7792	2.96013e-10	1.13431e-07	1.3523	3.8663	1.95095
SLO2	8	36.7113	0.00395652	0.0188217	1.35095	3.86109	1.94901
CG6271	1	3.33472	0.00963302	0.035343	1.34944	3.85526	1.94683
pico	4	29.4196	0.00124594	0.00836117	1.34364	3.83299	1.93847
CG12780	1	5.79027	0.00039897	0.00367514	1.34215	3.82725	1.93631
CG31769	1	7.48806	0.000123283	0.0015422	1.3342	3.79697	1.92485
snRNA:U1:82Eb	1	5.56022	0.00013861	0.00167758	1.32926	3.77824	1.91771
wap	4	21.0085	0.000993093	0.00712021	1.32503	3.76228	1.91161
Ptp10D	5	27.5699	1.21788e-05	0.000292111	1.32085	3.74661	1.90559
Ilp6	4	15.5163	0.00394911	0.0188006	1.31771	3.73487	1.90106
CG43165	1	3.77815	0.00680218	0.0276806	1.31541	3.72627	1.89773
Upf1	2	13.2863	0.00239956	0.0132774	1.31251	3.7155	1.89356
CG2017	5	22.5278	1.25524e-07	1.22478e-05	1.30284	3.67975	1.87961
Trn	4	22.5595	0.00135958	0.00888243	1.29067	3.63524	1.86205
sqh	5	21.14	0.00550968	0.0239076	1.27624	3.58314	1.84123
SCOT	2	11.6908	0.0149438	0.0483091	1.27411	3.57551	1.83815
CG15293	2	13.4077	1.97404e-05	0.000412807	1.27375	3.57423	1.83763
CG6422	4	27.2942	0.00112606	0.00782096	1.26199	3.53246	1.82067
CG32687	2	11.8568	0.000103939	0.00136034	1.25923	3.52272	1.81669
CG13215	1	5.60084	5.90079e-05	0.000896683	1.25482	3.50719	1.81032
Usp30	2	11.9232	0.00596191	0.025229	1.25384	3.50377	1.80891
Taf6	2	10.0273	0.0136569	0.0454379	1.2521	3.49767	1.8064
ade2	3	24.9859	9.04155e-06	0.000244294	1.25152	3.49566	1.80556
ctrip	9	44.1473	0.000768304	0.0059616	1.25136	3.4951	1.80533
CG11089	2	16.6624	0.000493345	0.0042505	1.25085	3.49333	1.8046
CG2321	2	11.0215	0.0010082	0.00718305	1.2491	3.4872	1.80207
CG32599	1	5.70406	0.000205915	0.00223409	1.24805	3.48355	1.80056
Rgk2	2	9.62693	0.000182904	0.00204408	1.2472	3.48057	1.79932
sti	2	12.9888	0.00119183	0.00814774	1.24517	3.47351	1.7964
Rgl	4	19.9371	0.000703396	0.00556474	1.24505	3.4731	1.79622
Thor	1	9.23578	0.000206976	0.00224013	1.24422	3.47021	1.79502
CG14401	3	15.6252	8.08983e-07	4.6255e-05	1.24227	3.46347	1.79222
Mal-A1	1	9.05596	0.000749143	0.00585708	1.24142	3.46052	1.79099
Gdap1	2	8.33418	0.00841097	0.0319854	1.24058	3.45761	1.78978
aay	1	9.46544	6.70315e-05	0.000986818	1.2399	3.45528	1.7888
Irc	1	8.43814	7.13164e-05	0.00103662	1.23989	3.45524	1.78878
CG43773	1	3.75452	0.0104289	0.0373979	1.23899	3.45212	1.78748
Shroom	4	21.1993	0.00593622	0.02517	1.2353	3.43943	1.78217
CG15120	1	4.64324	0.00256872	0.014006	1.23201	3.42812	1.77742
CG3164	3	17.8888	0.000484389	0.00420535	1.22373	3.39983	1.76546
snoRNA:Or-CD1	1	4.64934	0.00240334	0.0132853	1.22064	3.38936	1.76101
ksr	3	15.2712	0.00250601	0.0137388	1.21578	3.37293	1.754
CR45479	1	3.44114	0.00763402	0.0298222	1.21577	3.37289	1.75398
CG30357	1	4.06912	0.00165097	0.0101745	1.21342	3.36497	1.7506
fbp	3	18.7463	0.00864678	0.0326518	1.21117	3.35742	1.74735
Zif	3	11.374	0.00189257	0.0112361	1.20297	3.33001	1.73553
CG14933	2	13.8662	6.48141e-08	7.64334e-06	1.20271	3.32914	1.73515
CG6283	1	6.29441	0.000598862	0.00491997	1.20225	3.32761	1.73449
Oatp30B	4	20.7565	1.42006e-05	0.000328092	1.19816	3.31402	1.72858
CG4363	1	8.06602	0.00416421	0.0195328	1.19127	3.29125	1.71864
Dyb	7	30.304	0.000102778	0.00134785	1.19052	3.2888	1.71756
CG7956	5	27.5133	0.00655702	0.0269935	1.18956	3.28565	1.71618
CR43944	1	4.38418	0.000942968	0.00687844	1.18897	3.28369	1.71532
CG31642	1	4.37314	0.000958275	0.0069379	1.18559	3.27261	1.71044
Act5C	3	30.6224	0.000136949	0.00166358	1.18378	3.26671	1.70784
His2B:CG33870	1	4.9207	0.0046173	0.0210437	1.17983	3.25382	1.70213
His2B:CG33878	1	4.9207	0.0046173	0.0210437	1.17983	3.25382	1.70213
His2B:CG33880	1	4.9207	0.0046173	0.0210437	1.17983	3.25382	1.70213
His2B:CG33884	1	4.9207	0.0046173	0.0210437	1.17983	3.25382	1.70213
His2B:CG33886	1	4.9207	0.0046173	0.0210437	1.17983	3.25382	1.70213
His2B:CG33888	1	4.9207	0.0046173	0.0210437	1.17983	3.25382	1.70213
His2B:CG33900	1	4.9207	0.0046173	0.0210437	1.17983	3.25382	1.70213
His2B:CG33906	1	4.9207	0.0046173	0.0210437	1.17983	3.25382	1.70213
His2B:CG33908	1	4.9207	0.0046173	0.0210437	1.17983	3.25382	1.70213
ATP7	2	14.7943	0.00456453	0.0209635	1.1777	3.24689	1.69906
Topors	2	9.87679	0.00457441	0.0209874	1.17062	3.22398	1.68884
CG8630	1	5.24384	9.28304e-05	0.0012541	1.16686	3.2119	1.68343
CG3011	3	25.0189	5.88386e-09	1.18949e-06	1.15744	3.18176	1.66983
SppL	5	23.9004	0.00727648	0.0288941	1.15698	3.18032	1.66917
Calx	9	41.4222	0.00147939	0.00942494	1.15592	3.17695	1.66764
sdk	6	31.539	0.0148968	0.0482124	1.15335	3.1688	1.66394
Lmpt	13	58.2054	0.00011287	0.00144875	1.15307	3.16792	1.66353
Tab2	3	16.6623	0.000825503	0.00627236	1.15295	3.16752	1.66335
CG31706	2	9.91339	1.06416e-05	0.000271787	1.15244	3.16592	1.66262
shn	5	23.1636	0.000206023	0.00223409	1.14988	3.15783	1.65893
CG3814	4	21.7179	0.00147523	0.00941437	1.1425	3.13458	1.64827
Lint-1	4	16.5115	0.011872	0.0410168	1.13734	3.11846	1.64083
Gli	4	21.889	0.000101023	0.00133373	1.13552	3.11279	1.63821
Nop17l	3	17.9574	0.00137581	0.00893191	1.13431	3.10903	1.63647
CG31704	2	9.8182	7.31885e-06	0.000206111	1.13174	3.10103	1.63275
Tspo	1	9.8525	0.000216238	0.00230295	1.13129	3.09966	1.63211
Spn28Dc	1	6.95589	2.08314e-05	0.000428786	1.12996	3.09553	1.63019
PCB	7	38.2345	0.0101993	0.036785	1.12878	3.09189	1.62849
ItgaPS4	1	4.51097	0.000360841	0.00341562	1.12691	3.08611	1.62579
Cip4	8	39.922	0.00789085	0.0305097	1.12662	3.08522	1.62537
iav	1	4.24617	0.000959086	0.0069379	1.12345	3.07544	1.62079
Pld	6	32.25	2.254e-05	0.000454858	1.12103	3.06801	1.6173
cDIP	1	6.7213	0.00202081	0.0118169	1.1206	3.06668	1.61668
CG42268	7	28.4986	0.00643389	0.0265929	1.11882	3.06124	1.61412
CR45631	1	5.39758	0.0105195	0.0376634	1.11642	3.05392	1.61066
nopo	2	10.4884	0.00742882	0.0292426	1.11605	3.05277	1.61012
CR45793	1	4.13677	0.00149471	0.00947988	1.11515	3.05003	1.60882
INPP5E	1	6.08262	0.00113289	0.00783937	1.11508	3.04981	1.60872
CG10254	3	25.9094	0.000182587	0.00204408	1.11329	3.04434	1.60613
CG43427	8	42.2375	5.31019e-05	0.000837263	1.10873	3.0305	1.59956
PDZ-GEF	4	24.9994	0.000102527	0.00134653	1.10406	3.01638	1.59282
e(y)3	5	29.3335	0.0098096	0.0357894	1.10313	3.01357	1.59147
Vhl	2	12.3165	7.19834e-09	1.34748e-06	1.10229	3.01104	1.59026
Kah	1	5.16653	0.000362077	0.00342118	1.09701	2.9952	1.58265
CG10383	2	12.0887	1.85559e-05	0.000395614	1.0969	2.99488	1.5825
nsl1	11	63.8315	3.84613e-07	2.70447e-05	1.09602	2.99224	1.58123
GstD5	1	5.05612	0.00351623	0.0172849	1.08793	2.96812	1.56955
CR44953	1	4.176	0.00270024	0.0144849	1.08508	2.95967	1.56544
Srpk79D	6	21.464	0.00403429	0.0190702	1.08192	2.95033	1.56088
dnr1	1	7.22519	1.29124e-05	0.000305179	1.08114	2.94803	1.55975
Taf4	7	44.768	3.66772e-09	8.30444e-07	1.07972	2.94387	1.55771
CG14245	2	12.711	3.6212e-05	0.000633626	1.0781	2.9391	1.55538
CG3842	4	18.1043	3.29442e-06	0.000123497	1.0773	2.93675	1.55422
Hsromega	4	24.0374	3.92205e-09	8.70617e-07	1.07343	2.92539	1.54863
Xrcc2	1	5.84952	0.000228591	0.00239618	1.07088	2.91794	1.54495
nej	4	25.7373	0.000391233	0.00362154	1.07054	2.91695	1.54446
CG8668	2	9.77136	0.00350741	0.0172641	1.07028	2.9162	1.54409
Dyrk3	3	17.9609	0.00752052	0.0294805	1.07007	2.91559	1.54379
CG42389	4	24.0009	0.000158051	0.00184654	1.06984	2.91491	1.54345
Mctp	3	14.8194	0.000242676	0.00249758	1.0667	2.90578	1.53892
MESR3	4	20.5385	0.00190972	0.0113134	1.06598	2.90368	1.53788
CG43736	7	40.8097	1.30201e-07	1.23111e-05	1.0655	2.90228	1.53719
CG30046	2	8.7693	0.000341071	0.00325954	1.06	2.88637	1.52926
Pez	2	11.4339	0.00596558	0.025229	1.05765	2.87959	1.52587
Rac1	2	14.6641	0.00030255	0.00298881	1.05298	2.86617	1.51912
CG4629	2	11.8762	0.000284098	0.00282874	1.05174	2.86264	1.51735
Fs	2	11.7039	1.77273e-07	1.58024e-05	1.04681	2.84854	1.51022
CG14803	2	9.96725	0.00361729	0.0176514	1.04457	2.84217	1.50699
CG1774	2	14.0626	4.38825e-05	0.000727781	1.04224	2.83555	1.50363
boi	5	27.2219	4.22781e-05	0.000712247	1.04087	2.83169	1.50166
Ptp36E	3	12.5095	0.00474286	0.0214518	1.04059	2.8309	1.50126
CR45018	3	15.7421	5.44309e-08	7.24336e-06	1.03552	2.81657	1.49394
arm	6	38.7838	0.00977481	0.035697	1.03112	2.80422	1.4876
Nmda1	7	39.5769	3.96394e-11	2.03981e-08	1.0274	2.79379	1.48222
CG14186	1	5.56356	0.000208352	0.00224643	1.02657	2.79147	1.48103
CG4269	2	10.5532	5.24455e-07	3.39277e-05	1.02567	2.78895	1.47972
Lar	5	24.9205	0.00199259	0.0116958	1.02455	2.78585	1.47812
CG13868	2	14.4014	4.9604e-06	0.000163246	1.02068	2.77508	1.47253
CG34394	5	24.4253	0.000384845	0.00357998	1.01989	2.77289	1.47139
Dip-B	4	30.5777	5.63155e-06	0.000171955	1.01843	2.76883	1.46928
CG7466	2	9.79614	0.000141209	0.00169611	1.01756	2.76645	1.46803
foxo	5	27.4903	0.000947641	0.00689919	1.01752	2.76631	1.46796
Fim	3	18.4431	0.00364364	0.0177569	1.01547	2.76067	1.46502
CG43370	1	3.66822	0.00925103	0.0342482	1.01535	2.76033	1.46484
CG5180	2	9.95231	0.0144158	0.047032	1.01192	2.75088	1.45989
Trf4-1	7	39.9817	0.000312559	0.00304779	1.01171	2.75029	1.45958
CG12065	5	27.3547	4.18513e-05	0.000706108	1.01119	2.74886	1.45883
dpa	2	12.5212	0.00711756	0.0284449	1.00811	2.74042	1.4544
CG5059	4	24.0078	1.13006e-05	0.000278723	1.0057	2.73382	1.45092
CG12014	1	4.18924	0.0021173	0.0122047	1.00397	2.72909	1.44842
NSD	2	12.5608	0.00413295	0.0194307	0.995913	2.70719	1.4368
Tl	3	20.9307	0.00199286	0.0116958	0.993499	2.70067	1.43332
CG5004	6	32.691	0.00952552	0.035058	0.992631	2.69832	1.43206
trbl	1	8.18301	3.927e-06	0.00013893	0.991105	2.69421	1.42986
CG1139	1	4.92797	0.000362464	0.00342118	0.988731	2.68782	1.42644
Cyt-b5-r	2	16.4337	1.29396e-05	0.000305186	0.985871	2.68014	1.42231
flfl	3	17.719	2.80607e-05	0.000529458	0.983841	2.67471	1.41938
Ubr1	2	15.3388	0.00305507	0.0156994	0.983469	2.67372	1.41885
CR45082	1	3.9315	0.0108253	0.0383314	0.982926	2.67226	1.41806
Usp7	2	14.8281	0.000432122	0.00386418	0.980688	2.66629	1.41483
yellow-f	2	7.588	0.0035926	0.0175687	0.979313	2.66263	1.41285
Adgf-D	1	6.6979	0.00164995	0.0101738	0.977629	2.65815	1.41042
Patronin	11	54.9113	6.58093e-07	3.96291e-05	0.97457	2.65003	1.40601
NFAT	6	30.1815	5.3949e-05	0.000843586	0.974475	2.64978	1.40587
Ca-beta	4	14.2465	0.00700059	0.0281441	0.968885	2.63501	1.39781
Ugt86Dd	1	6.20575	0.000830486	0.00628891	0.968824	2.63485	1.39772
CG15618	2	11.6494	0.00593594	0.02517	0.968251	2.63333	1.39689
CG15547	1	5.58324	0.000583943	0.00481838	0.963358	2.62048	1.38983
CG6767	9	51.4114	2.42071e-05	0.000477437	0.959828	2.61125	1.38474
CG7130	1	6.3822	1.99842e-05	0.000415884	0.956438	2.60241	1.37985
osa	4	26.7612	0.00163694	0.0101156	0.956213	2.60183	1.37952
fz3	2	7.59376	0.000473563	0.00413992	0.954397	2.5971	1.3769
FBXO11	2	15.3725	0.00242537	0.0133874	0.951076	2.58849	1.37211
CG6059	1	4.61973	0.00361489	0.0176473	0.949709	2.58496	1.37014
Sirup	2	15.5677	5.94312e-07	3.65663e-05	0.947588	2.57948	1.36708
CG1718	3	17.2124	0.000884764	0.00658975	0.947305	2.57875	1.36667
CG4662	5	23.5725	0.00207561	0.0120503	0.947183	2.57843	1.3665
mol	5	23.3877	0.00054203	0.00454542	0.94688	2.57765	1.36606
Cyp12a5	1	6.11772	0.0074844	0.0293899	0.946789	2.57742	1.36593
CG45087	1	9.41526	0.00719954	0.0286791	0.946018	2.57543	1.36482
Pepck	1	9.41526	0.00719954	0.0286791	0.946018	2.57543	1.36482
Usp10	2	15.4507	8.34224e-05	0.00116023	0.945845	2.57499	1.36457
Kdm4B	4	18.6195	2.19036e-05	0.000445991	0.945573	2.57429	1.36417
att-ORFA	5	26.2859	6.01373e-08	7.32058e-06	0.944228	2.57083	1.36223
Dsp1	6	34.09	0.00219051	0.0125057	0.943003	2.56768	1.36047
CG4377	1	7.48947	0.0103086	0.0370757	0.941604	2.56409	1.35845
CG10140	1	4.1141	0.00879253	0.0330589	0.940762	2.56193	1.35723
scb	2	12.882	3.3003e-05	0.000596426	0.939818	2.55952	1.35587
Apc	2	14.3464	0.00343913	0.0170242	0.939236	2.55803	1.35503
mus101	1	8.12744	1.35478e-05	0.000316889	0.938531	2.55622	1.35401
Mdr49	2	12.8804	0.000874511	0.00652196	0.936323	2.55059	1.35083
aPKC	8	41.7585	1.90925e-05	0.000403257	0.934176	2.54511	1.34773
Pura	4	22.3797	3.07887e-05	0.000565149	0.930701	2.53629	1.34272
CG3604	2	6.96118	0.00300752	0.0155684	0.929068	2.53215	1.34036
Fmr1	9	45.4799	0.000705698	0.00557516	0.928198	2.52995	1.33911
CG5953	3	18.7845	2.55737e-09	6.2939e-07	0.923824	2.5189	1.3328
LpR1	8	41.0896	0.0109832	0.0386152	0.921142	2.51216	1.32893
InR	3	19.3614	4.73145e-05	0.000767402	0.917341	2.50263	1.32344
CG13384	8	41.5627	0.000131314	0.00161083	0.912932	2.49162	1.31708
pes	4	20.2054	0.00105132	0.00742944	0.906238	2.475	1.30743
CG7059	3	10.3193	0.0073069	0.0289236	0.905752	2.47379	1.30672
pon	1	7.59909	5.64008e-05	0.000870003	0.902083	2.46473	1.30143
Tsf1	2	12.0348	0.0106168	0.0378679	0.901641	2.46364	1.30079
h	2	13.8691	7.36969e-05	0.00105879	0.90106	2.46221	1.29995
CG18067	2	14.4736	2.60617e-06	0.000104256	0.900551	2.46096	1.29922
parvin	2	14.6656	0.0148845	0.0481987	0.898917	2.45694	1.29686
CG5646	1	6.73891	0.000265362	0.00267751	0.897259	2.45287	1.29447
CG17386	1	5.26793	0.0110565	0.0387767	0.894722	2.44665	1.29081
CG30154	1	5.76598	0.000406776	0.00373331	0.891778	2.43946	1.28656
CG13366	7	42.6736	0.000153335	0.00181107	0.888847	2.43232	1.28234
NKAIN	7	39.1545	0.000927643	0.00682381	0.887395	2.42879	1.28024
CG32121	1	5.25483	0.000582903	0.00481682	0.886733	2.42719	1.27929
CG34116	1	6.00897	0.000738762	0.00581204	0.886518	2.42667	1.27898
CG7029	6	34.7843	0.00280766	0.0149158	0.886217	2.42594	1.27854
Eaat1	3	18.1493	0.0108206	0.0383314	0.880613	2.41238	1.27046
pyx	1	5.0461	0.000337797	0.00325086	0.880127	2.41121	1.26975
enc	6	31.5048	0.0104969	0.0376063	0.879678	2.41012	1.26911
Mitofilin	3	18.6717	0.013779	0.0456652	0.877004	2.40369	1.26525
CG16978	1	5.30638	0.00350403	0.0172624	0.876281	2.40195	1.26421
Patsas	1	4.79482	0.000517672	0.00439652	0.87504	2.39897	1.26242
spoon	4	22.4047	8.85085e-05	0.00121015	0.874551	2.3978	1.26171
Prat2	2	13.3284	0.00408582	0.0192491	0.870745	2.38869	1.25622
hdly	3	19.3949	2.37857e-09	5.98395e-07	0.87001	2.38693	1.25516
larp	7	46.3945	0.00112064	0.00779765	0.869031	2.3846	1.25375
CG9780	1	7.32203	0.00134267	0.00881793	0.866346	2.3782	1.24987
CG43110	2	7.08134	0.00842197	0.0319982	0.864142	2.37297	1.24669
CG18635	1	5.86538	0.00264957	0.0143086	0.861103	2.36577	1.24231
CG9425	3	21.7204	3.79735e-05	0.000655332	0.85803	2.35851	1.23788
caps	4	23.0943	5.63208e-05	0.000870003	0.857884	2.35816	1.23766
CG32103	4	25.3953	0.000205637	0.00223409	0.856101	2.35397	1.23509
CG6688	1	4.21115	0.0053761	0.0235616	0.852537	2.34559	1.22995
CG44325	4	19.0015	1.08288e-09	3.33643e-07	0.851066	2.34214	1.22783
Ptpmeg2	8	46.0196	1.44999e-07	1.34552e-05	0.850235	2.3402	1.22663
papi	3	14.795	0.00833944	0.0318404	0.849634	2.33879	1.22576
CG11438	2	6.54896	0.0106697	0.0379967	0.849445	2.33835	1.22549
CG13321	2	14.6494	9.87654e-05	0.0013156	0.846861	2.33231	1.22176
Nup98-96	3	22.0846	6.47239e-07	3.91839e-05	0.845926	2.33013	1.22041
GstE8	2	11.6294	0.00126254	0.00843256	0.843716	2.32499	1.21723
l(2)37Cd	1	7.10139	3.19884e-05	0.000581285	0.842209	2.32149	1.21505
Cct2	1	5.86123	0.000500387	0.00429809	0.841534	2.31992	1.21408
Mal-A4	1	6.37609	0.0143782	0.0469635	0.840912	2.31848	1.21318
muskelin	3	17.3126	0.0094284	0.034775	0.840707	2.318	1.21288
Sk1	2	10.7723	0.000371972	0.00348313	0.840247	2.31694	1.21222
Klp68D	2	12.2502	0.00149399	0.00947988	0.839671	2.31561	1.21139
mei-217	1	6.0619	0.00304703	0.0156936	0.838569	2.31305	1.2098
Pde8	9	32.1799	0.00636676	0.0264313	0.835024	2.30487	1.20469
Pfk	4	21.5856	0.00740976	0.0292082	0.834935	2.30466	1.20456
His1:CG31617	1	7.43008	0.00115166	0.00792095	0.834086	2.30271	1.20333
His1:CG33813	1	7.43008	0.00115166	0.00792095	0.834086	2.30271	1.20333
DCAF12	1	7.75775	0.00232947	0.0130168	0.833123	2.30049	1.20194
Atg1	2	14.821	1.15284e-05	0.000281671	0.832944	2.30008	1.20168
Gs1	3	24.6531	1.02285e-08	1.78148e-06	0.830831	2.29523	1.19864
twin	6	38.0123	9.12149e-06	0.000245868	0.830511	2.29449	1.19817
Myo28B1	2	11.7075	0.000448157	0.00398867	0.828958	2.29093	1.19593
Ag5r	3	16.9203	0.00379574	0.0182702	0.828474	2.28982	1.19524
CG33474	1	4.21404	0.0101612	0.0366822	0.828366	2.28957	1.19508
Sin3A	8	53.9946	0.000903012	0.00669868	0.828275	2.28937	1.19495
CG3638	8	43.1968	9.25306e-05	0.00125246	0.82371	2.27894	1.18836
CG1146	3	15.7619	0.0108996	0.0384886	0.822592	2.27639	1.18675
CG4570	1	9.49074	0.00890969	0.0333755	0.821405	2.27369	1.18504
fs(1)h	9	51.3328	0.00533951	0.0234388	0.820294	2.27117	1.18343
CG4716	3	23.351	0.00387343	0.0185417	0.820239	2.27104	1.18335
CG32032	1	6.51789	0.00304833	0.0156936	0.81971	2.26984	1.18259
CG31029	1	3.99779	0.0153103	0.0491154	0.817573	2.265	1.17951
CG5191	6	30.2348	0.01502	0.0484864	0.816562	2.26271	1.17805
CG15739	2	13.8323	9.65419e-06	0.000254767	0.81519	2.25961	1.17607
MtnB	2	9.68489	0.00234552	0.0130677	0.814252	2.25749	1.17472
Rif1	1	8.94356	6.63072e-05	0.000977426	0.813155	2.25501	1.17314
CG12766	1	4.89459	0.00148128	0.00942722	0.809722	2.24728	1.16818
CG7470	2	15.4581	3.39346e-06	0.000125244	0.809518	2.24682	1.16789
CG10082	2	14.2277	4.78923e-05	0.000774556	0.808703	2.245	1.16671
CG42486	2	11.1202	0.000276341	0.00277592	0.808611	2.24479	1.16658
CG11537	6	30.3733	0.000771531	0.00597436	0.807879	2.24315	1.16552
C3G	7	32.6703	0.00157541	0.00983742	0.807855	2.24309	1.16549
Hph	4	26.6406	6.83991e-10	2.3465e-07	0.806846	2.24083	1.16403
CG9691	2	15.3631	0.000121334	0.00152455	0.806582	2.24024	1.16365
baz	2	13.0262	0.000308338	0.00301963	0.804325	2.23519	1.1604
CG44251	2	11.7844	0.00210682	0.012177	0.801677	2.22928	1.15658
CG46315	2	12.759	0.00137596	0.00893191	0.801221	2.22826	1.15592
Smg5	3	19.3381	2.47929e-05	0.000483099	0.801161	2.22813	1.15583
CG14182	4	19.8842	0.00045746	0.00403028	0.80058	2.22683	1.15499
CG10600	3	18.1126	0.0041565	0.019509	0.798133	2.22139	1.15146
CG4911	3	19.5554	0.00136433	0.0088892	0.793289	2.21065	1.14447
mute	2	14.6403	0.000105274	0.00137305	0.791974	2.20775	1.14258
CAHbeta	2	11.9224	1.26719e-05	0.000300751	0.791082	2.20578	1.14129
Gadd45	1	6.16113	0.00067883	0.00541199	0.787931	2.19884	1.13674
ade5	2	15.9298	4.22751e-06	0.000148172	0.787202	2.19724	1.13569
CG14196	1	7.11341	0.000644623	0.00520905	0.785963	2.19452	1.1339
CG1941	3	9.85295	0.00403467	0.0190702	0.785206	2.19286	1.13281
Cka	7	39.2617	0.0016623	0.0101929	0.785027	2.19247	1.13255
porin	5	34.6183	2.79704e-06	0.000109949	0.783042	2.18812	1.12969
ade3	3	21.3088	7.33266e-11	3.45888e-08	0.782884	2.18777	1.12946
Rel	4	26.2718	0.00288686	0.0151446	0.782408	2.18673	1.12878
Droj2	5	28.5181	0.00788241	0.0304933	0.780903	2.18344	1.1266
Tsp42Eb	1	7.90148	0.0141468	0.0465046	0.78076	2.18313	1.1264
His2A:CG31618	1	5.67018	0.000646933	0.00520905	0.778774	2.1788	1.12353
His2A:CG33814	1	5.67018	0.000646933	0.00520905	0.778774	2.1788	1.12353
His2A:CG33817	1	5.67018	0.000646933	0.00520905	0.778774	2.1788	1.12353
His2A:CG33820	1	5.67018	0.000646933	0.00520905	0.778774	2.1788	1.12353
His2A:CG33823	1	5.67018	0.000646933	0.00520905	0.778774	2.1788	1.12353
His2A:CG33826	1	5.67018	0.000646933	0.00520905	0.778774	2.1788	1.12353
His2A:CG33829	1	5.67018	0.000646933	0.00520905	0.778774	2.1788	1.12353
Diap1	6	34.1595	7.13486e-08	7.99741e-06	0.778692	2.17862	1.12341
His1:CG33855	1	6.85913	0.00217945	0.0124614	0.777211	2.1754	1.12128
His1:CG33858	1	6.85913	0.00217945	0.0124614	0.777211	2.1754	1.12128
mei-P26	5	32.8288	0.000756489	0.00590228	0.777033	2.17501	1.12102
CG12104	3	15.5939	0.0066277	0.0271836	0.776305	2.17343	1.11997
IP3K2	6	28.01	0.00449613	0.0207589	0.775059	2.17072	1.11817
sno	2	12.1914	0.00668698	0.0273495	0.774956	2.1705	1.11803
Smr	4	31.0039	0.00258162	0.0140377	0.76987	2.15949	1.11069
CG1208	2	8.50567	0.00106266	0.00749359	0.768408	2.15633	1.10858
mam	4	20.8247	0.00024073	0.00248331	0.768329	2.15616	1.10846
stau	3	19.0854	2.83573e-05	0.000534165	0.76753	2.15444	1.10731
Zasp66	9	50.5552	0.00110835	0.00774201	0.766211	2.1516	1.10541
arr	1	7.12537	0.000196498	0.00215767	0.766068	2.15129	1.1052
CG6484	1	7.68978	0.00103827	0.00734641	0.766059	2.15127	1.10519
spict	2	14.7115	1.33631e-05	0.000313217	0.76446	2.14783	1.10288
Cyp313b1	2	7.54651	0.0138669	0.0458961	0.757045	2.13197	1.09218
Nplp1	3	12.5558	0.00268705	0.0144376	0.756676	2.13118	1.09165
CG11448	3	15.3608	0.00259763	0.014118	0.756593	2.131	1.09153
MFS3	1	4.98689	0.00153133	0.0096377	0.756035	2.12981	1.09073
Dgp-1	2	14.3175	1.07867e-07	1.0712e-05	0.753339	2.12408	1.08684
fry	7	37.2072	0.00471785	0.0213643	0.753216	2.12382	1.08666
CG18107	1	7.76516	0.0106999	0.0380921	0.752768	2.12287	1.08601
His1:CG33810	1	6.53043	0.000416247	0.00378501	0.750982	2.11908	1.08344
His1:CG33819	1	6.53043	0.000416247	0.00378501	0.750982	2.11908	1.08344
His1:CG33822	1	6.53043	0.000416247	0.00378501	0.750982	2.11908	1.08344
His1:CG33825	1	6.53043	0.000416247	0.00378501	0.750982	2.11908	1.08344
His1:CG33828	1	6.53043	0.000416247	0.00378501	0.750982	2.11908	1.08344
His1:CG33831	1	6.53043	0.000416247	0.00378501	0.750982	2.11908	1.08344
Ero1L	1	8.41985	2.3111e-05	0.000463899	0.74785	2.11245	1.07892
CG15423	1	7.65751	0.00286336	0.015096	0.747729	2.1122	1.07875
CG13117	2	10.3679	0.000837964	0.00632828	0.744064	2.10447	1.07346
His2A:CG33832	1	7.9573	0.00166745	0.0101929	0.743659	2.10362	1.07287
His2A:CG33835	1	7.9573	0.00166745	0.0101929	0.743659	2.10362	1.07287
His2A:CG33838	1	7.9573	0.00166745	0.0101929	0.743659	2.10362	1.07287
His2A:CG33841	1	7.9573	0.00166745	0.0101929	0.743659	2.10362	1.07287
His2A:CG33844	1	7.9573	0.00166745	0.0101929	0.743659	2.10362	1.07287
His2A:CG33847	1	7.9573	0.00166745	0.0101929	0.743659	2.10362	1.07287
His2A:CG33850	1	7.9573	0.00166745	0.0101929	0.743659	2.10362	1.07287
His2A:CG33862	1	7.9573	0.00166745	0.0101929	0.743659	2.10362	1.07287
His2A:CG33865	1	7.9573	0.00166745	0.0101929	0.743659	2.10362	1.07287
CG30203	1	4.51914	0.00972609	0.0355764	0.742679	2.10156	1.07146
siz	4	21.1616	7.02878e-05	0.00102807	0.742322	2.10081	1.07094
Atg4a	2	13.5585	3.02293e-05	0.000559193	0.74062	2.09723	1.06849
MtnA	2	17.1062	0.000288084	0.00285757	0.74051	2.097	1.06833
spi	5	26.2887	5.8703e-05	0.000894451	0.739948	2.09583	1.06752
tn	6	35.6061	2.07367e-06	8.89245e-05	0.737873	2.09148	1.06453
egh	3	20.1201	0.00256131	0.0139743	0.737542	2.09079	1.06405
tamo	3	16.0944	0.000121844	0.00152757	0.736509	2.08863	1.06256
CG12576	4	22.4674	0.000478821	0.00416979	0.735102	2.08569	1.06053
CG43783	4	17.7254	0.00130191	0.00860918	0.730932	2.07702	1.05451
alpha-Man-Ia	9	50.5534	1.34793e-06	6.49359e-05	0.730539	2.0762	1.05394
Pcf11	7	43.1379	0.0060529	0.0255119	0.729851	2.07477	1.05295
PI4KIIIalpha	2	16.0039	0.00160879	0.00999072	0.729521	2.07409	1.05248
Men	3	24.5653	1.58277e-06	7.23363e-05	0.728117	2.07118	1.05045
hang	3	21.3484	5.75456e-06	0.000172348	0.725308	2.06537	1.0464
IM1	1	7.14653	7.43547e-05	0.00106216	0.724455	2.06361	1.04517
kis	5	32.802	0.0034116	0.0169404	0.724359	2.06341	1.04503
mask	5	31.7118	0.000139068	0.00168012	0.723878	2.06242	1.04433
CG13806	1	4.4899	0.00696042	0.028006	0.722521	2.05962	1.04238
sba	6	28.4765	0.00625561	0.0261329	0.720536	2.05553	1.03951
CG4456	3	10.2264	0.00872172	0.0328909	0.717296	2.04889	1.03484
CG17658	1	6.19823	0.000539756	0.00454319	0.715866	2.04596	1.03278
CG10903	2	9.0558	0.000922588	0.00679988	0.714693	2.04356	1.03108
Fit2	1	7.57877	0.000406935	0.00373331	0.713559	2.04124	1.02945
CG10274	1	7.67592	0.000129737	0.00159647	0.713134	2.04038	1.02883
CG7099	1	6.76213	0.000126238	0.00156483	0.713024	2.04015	1.02868
Pak	7	40.7988	0.000109036	0.00141235	0.712257	2.03859	1.02757
REPTOR	5	22.17	0.00373009	0.018054	0.711094	2.03622	1.02589
Hn	4	20.5563	0.00226554	0.012782	0.710733	2.03548	1.02537
Pino	3	22.0032	0.00234489	0.0130677	0.710457	2.03492	1.02497
cv-2	1	6.46376	0.000206574	0.00223792	0.710121	2.03424	1.02449
CG15673	1	6.17596	0.00094618	0.00689299	0.708637	2.03122	1.02235
plx	4	23.4978	0.00173009	0.0104891	0.706752	2.0274	1.01963
CG9536	2	13.0321	0.000868824	0.00649238	0.706417	2.02672	1.01914
CG8312	3	18.938	9.8894e-05	0.0013156	0.704134	2.0221	1.01585
14-3-3zeta	9	52.3932	1.14801e-05	0.000281671	0.704015	2.02185	1.01568
CG7381	5	21.4025	0.00954773	0.0350958	0.703726	2.02127	1.01526
CG2990	1	7.50395	4.42869e-05	0.000730863	0.703549	2.02091	1.01501
Reg-5	2	11.8912	0.00222308	0.012628	0.703405	2.02062	1.0148
CG5009	1	8.10437	7.39519e-05	0.00105976	0.702482	2.01876	1.01347
CG10702	4	21.4141	0.00267086	0.0143848	0.701426	2.01663	1.01194
FER	6	29.6703	0.000772072	0.00597445	0.700467	2.01469	1.01056
GstD9	2	11.8079	0.0121828	0.0417575	0.699773	2.0133	1.00956
CG11044	1	5.5616	0.00207363	0.0120449	0.698483	2.0107	1.0077
CG14528	1	5.95297	0.00750296	0.0294321	0.697203	2.00813	1.00585
scra	3	21.6196	4.29641e-07	2.91256e-05	0.695484	2.00468	1.00337
mei-41	1	7.34513	0.00035284	0.0033539	0.694832	2.00337	1.00243
CG30389	5	27.2084	5.95635e-05	0.000901728	0.693995	2.0017	1.00122
Pa1	1	7.61239	0.000487459	0.00421905	0.692269	1.99824	0.998733
MTF-1	7	31.694	0.0075765	0.0296378	0.691497	1.9967	0.99762
Cyp4d1	2	10.9658	0.00265589	0.0143246	0.690712	1.99513	0.996486
CG1882	6	33.5105	9.74599e-06	0.000255996	0.690578	1.99487	0.996294
CG9067	1	6.55945	0.000349194	0.00332484	0.689521	1.99276	0.994769
Hipk	3	18.1911	0.00397053	0.018863	0.688177	1.99008	0.992829
MKP-4	2	13.6626	0.000327814	0.00316654	0.686156	1.98607	0.989914
IntS6	5	27.2323	5.56775e-05	0.000863459	0.684105	1.982	0.986954
alpha-Est4	1	5.14049	0.00168388	0.0102822	0.683964	1.98172	0.986751
CoRest	9	51.5563	9.6543e-10	3.2146e-07	0.683702	1.9812	0.986374
ImpL2	3	17.2706	0.00042741	0.00384024	0.682307	1.97844	0.984361
xmas-2	1	7.86365	0.000135095	0.00164453	0.682207	1.97824	0.984217
CG1552	3	15.0392	3.08009e-05	0.000565149	0.68124	1.97633	0.982821
CG10116	1	7.58068	0.01075	0.0382067	0.680598	1.97506	0.981896
DnaJ-1	2	14.4948	8.88166e-07	4.95317e-05	0.67874	1.97139	0.979214
Ire1	1	8.15449	6.00938e-05	0.000905888	0.676578	1.96714	0.976096
CG15744	1	7.81012	0.000475867	0.00415365	0.674814	1.96367	0.973551
CG10283	2	10.0398	0.00860221	0.0325416	0.673229	1.96056	0.971265
CG1246	3	17.0632	0.000952763	0.00691869	0.672797	1.95971	0.970641
CG12702	2	10.9923	0.000792927	0.00608592	0.671972	1.9581	0.969451
tum	1	8.98985	0.00317771	0.0161638	0.669728	1.95371	0.966213
tyf	10	69.3116	6.67985e-08	7.79615e-06	0.669504	1.95327	0.965891
lt	4	20.9279	0.00100886	0.00718324	0.669419	1.9531	0.965768
Klp64D	1	7.23538	0.000984738	0.00707374	0.668801	1.9519	0.964876
Ank	4	27.0826	1.05705e-05	0.000271358	0.66869	1.95168	0.964715
CG32495	7	36.2619	0.00384071	0.0184006	0.668438	1.95119	0.964352
GSS	7	36.2619	0.00384071	0.0184006	0.668438	1.95119	0.964352
dsb	3	14.4989	0.000237271	0.00245984	0.668165	1.95066	0.963959
RnrS	1	9.65227	0.00121363	0.00824764	0.668086	1.9505	0.963845
Phf7	2	12.9723	0.000494517	0.00425736	0.666661	1.94772	0.961788
CG16972	1	7.49868	0.0029012	0.0151987	0.666607	1.94762	0.96171
CG5819	3	17.7287	0.00421345	0.0197354	0.664757	1.94402	0.959041
Rim2	3	18.3588	2.85241e-06	0.000111738	0.663565	1.9417	0.957322
CG11899	1	9.69531	0.00451944	0.020841	0.663373	1.94133	0.957045
cher	7	35.2514	0.000200229	0.00218802	0.662434	1.93951	0.955691
Axud1	3	17.9619	0.000139206	0.00168012	0.661875	1.93842	0.954884
CG3376	4	22.2086	0.000422886	0.00382082	0.66021	1.9352	0.952482
wcy	6	38.5418	3.11893e-05	0.000570426	0.658971	1.9328	0.950694
mtd	17	88.0713	0.00014128	0.00169611	0.658967	1.93279	0.950688
Bsg25D	7	38.0446	0.00105701	0.00746032	0.65866	1.9322	0.950246
Mical	5	29.987	0.0129135	0.0436318	0.656562	1.92815	0.947218
Unc-115a	6	33.099	0.00642997	0.026592	0.654636	1.92444	0.94444
Rhp	2	9.93352	0.0107902	0.0383055	0.65251	1.92035	0.941373
CG31875	3	15.3746	5.9804e-05	0.000903574	0.650277	1.91607	0.938152
Asap	3	21.6763	1.46749e-05	0.000337672	0.649877	1.9153	0.937574
HtrA2	2	11.7235	0.00700321	0.0281446	0.648304	1.91229	0.935305
pad	1	6.84318	0.00338849	0.0168749	0.648057	1.91182	0.934948
CG42568	1	4.7668	0.0124416	0.0423995	0.647938	1.91159	0.934776
CG6424	4	26.1324	1.81049e-05	0.000388459	0.646821	1.90946	0.933166
His2A:CG33808	1	9.52176	0.0088896	0.0333574	0.645685	1.90729	0.931527
p130CAS	4	17.4703	0.0136151	0.0453369	0.643531	1.90319	0.928418
Jra	2	14.6122	3.57986e-07	2.56504e-05	0.641946	1.90017	0.926132
cv-c	3	18.2098	7.24893e-05	0.00104879	0.641805	1.89991	0.925929
Atg18b	2	12.8513	4.78319e-05	0.000774556	0.641268	1.89889	0.925155
RhoGEF2	4	26.8614	0.000704559	0.00557005	0.641044	1.89846	0.924831
neb	1	7.93574	0.00119972	0.0081869	0.639734	1.89598	0.922942
Gbp3	2	12.5562	0.00220741	0.0125642	0.639345	1.89524	0.92238
Poc1	1	7.71601	0.00326818	0.0164311	0.639134	1.89484	0.922075
Kap3	5	24.1108	0.00284351	0.0150427	0.638487	1.89361	0.921143
CG9689	2	8.09891	0.00136213	0.0088892	0.637863	1.89243	0.920241
CG8034	2	12.5836	0.000583509	0.00481831	0.637716	1.89215	0.920029
CG1492	2	10.8902	0.000512867	0.00437774	0.637642	1.89201	0.919923
CG3764	3	17.2374	0.000374946	0.00350228	0.637581	1.8919	0.919834
Mvb12	3	13.5007	0.0122245	0.041836	0.636422	1.88971	0.918162
CG34120	2	12.0226	0.00834189	0.0318404	0.635322	1.88763	0.916577
CG31457	1	7.41015	0.00622969	0.0260533	0.634661	1.88638	0.915622
Spt	1	6.2676	0.000424054	0.00382132	0.634567	1.8862	0.915486
Pph13	1	4.65222	0.00967719	0.0354205	0.632954	1.88316	0.913159
Sap130	6	32.3786	0.000744876	0.00583737	0.63211	1.88158	0.911942
CG11825	3	14.1455	0.000111944	0.00144014	0.631736	1.88087	0.911403
CG14215	2	15.293	1.40452e-06	6.7091e-05	0.630703	1.87893	0.909912
SKIP	5	32.4889	4.57961e-06	0.000155227	0.629354	1.8764	0.907966
Pka-R1	9	45.0889	0.0051586	0.0228949	0.628696	1.87516	0.907016
Orc1	1	8.9749	0.000920271	0.00678723	0.628471	1.87474	0.906692
dos	2	11.8981	0.0022956	0.0128975	0.627381	1.8727	0.90512
CG1640	7	38.3002	0.0134018	0.0448086	0.62682	1.87165	0.90431
CG12071	2	7.63017	0.0107742	0.0382607	0.625533	1.86924	0.902453
HERC2	1	8.43683	0.00485532	0.0218557	0.625226	1.86867	0.90201
dap	1	8.15351	0.000120457	0.0015169	0.62521	1.86864	0.901987
Neos	2	12.5645	0.00343313	0.017002	0.621532	1.86178	0.896681
CG31886	3	13.8003	0.00038973	0.00361354	0.618994	1.85706	0.89302
rec	2	11.5902	0.000767003	0.00595558	0.618757	1.85662	0.892678
CG7724	1	5.42168	0.00388122	0.0185633	0.618023	1.85526	0.891618
Sfmbt	4	24.0141	0.00208154	0.0120661	0.617055	1.85346	0.890223
Rab21	3	11.9407	0.00936265	0.0345935	0.614802	1.84929	0.886972
Graf	4	25.3058	0.000238569	0.00247103	0.614555	1.84883	0.886615
ena	4	23.452	0.00155701	0.00976016	0.612932	1.84583	0.884273
pigeon	2	12.2558	0.00391204	0.0186827	0.612845	1.84567	0.884148
mms4	1	7.4084	0.00823341	0.0315006	0.612196	1.84448	0.883212
Hmr	1	7.40775	0.000277134	0.00278142	0.611257	1.84275	0.881858
CR44192	2	7.65772	0.0111576	0.0390828	0.610069	1.84056	0.880143
GstT4	1	8.36789	0.00106807	0.00751496	0.609642	1.83977	0.879528
Atg17	2	14.4275	0.00711043	0.0284442	0.609349	1.83923	0.879105
LBR	2	12.8026	0.000486283	0.00421855	0.609038	1.83866	0.878655
CG15706	5	20.3978	0.000744529	0.00583737	0.607624	1.83606	0.876616
Hayan	3	16.6854	0.00359738	0.017577	0.607484	1.83581	0.876414
ALiX	1	9.2131	0.000153189	0.00181107	0.606382	1.83379	0.874825
CG15784	2	14.0097	0.00749382	0.0294064	0.606215	1.83348	0.874584
PGAP5	3	14.9744	0.013208	0.0443587	0.604726	1.83075	0.872436
Xbp1	2	17.5284	2.49124e-05	0.000483763	0.604556	1.83044	0.87219
mof	1	7.36087	0.000453272	0.00401232	0.602927	1.82746	0.869839
DNApol-eta	1	7.67981	0.000114059	0.00145526	0.602812	1.82725	0.869673
Gs1l	2	15.6707	0.00028151	0.00281287	0.602718	1.82708	0.869538
CG11403	1	8.0174	0.00174616	0.0105415	0.601858	1.82551	0.868298
CG3348	2	11.9413	0.00708843	0.0283763	0.601252	1.8244	0.867424
GIIIspla2	2	11.4157	0.000420981	0.0038117	0.599675	1.82153	0.865148
Atg8a	3	18.7939	0.0012546	0.00840222	0.599529	1.82126	0.864938
DnaJ-H	3	18.9245	0.007332	0.0289824	0.597639	1.81782	0.862211
Arc2	1	5.93266	0.0127347	0.0432033	0.595811	1.8145	0.859573
CG4676	1	5.44218	0.00284309	0.0150427	0.595708	1.81431	0.859424
CG9636	2	12.9633	0.000442176	0.00394163	0.594567	1.81225	0.857779
Cct1	6	31.8114	4.43995e-07	2.99195e-05	0.593306	1.80996	0.85596
bmm	2	14.7091	0.0021266	0.0122388	0.59214	1.80785	0.854278
sim	2	9.00274	0.00610835	0.0256786	0.591405	1.80653	0.853218
CG31224	3	19.8377	0.00639061	0.0264914	0.590921	1.80565	0.852519
Mmp2	2	11.0787	0.012915	0.0436318	0.589753	1.80354	0.850834
Vinc	3	15.4739	0.000369472	0.00347119	0.588737	1.80171	0.849368
simj	5	32.7365	0.00625465	0.0261329	0.588216	1.80077	0.848617
mys	4	24.1692	0.00121518	0.00824764	0.587773	1.79998	0.847977
pll	2	13.9606	0.00602848	0.0254374	0.584798	1.79463	0.843685
RhoGEF3	6	26.0919	4.91948e-05	0.000792225	0.584631	1.79433	0.843444
CG6734	1	6.74779	0.00260289	0.0141398	0.584438	1.79398	0.843166
pug	5	27.1466	0.00042035	0.00381007	0.584331	1.79379	0.843012
neur	3	16.9488	0.000257682	0.00262576	0.584085	1.79335	0.842657
Ranbp21	2	15.078	0.000938569	0.00685961	0.583978	1.79316	0.842501
rempA	2	9.52426	0.0114484	0.0398914	0.583324	1.79199	0.841559
trio	5	30.5257	0.00124479	0.00835843	0.583082	1.79155	0.84121
Sxl	14	73.7581	0.000307977	0.00301873	0.581928	1.78948	0.839544
CG9485	4	29.1125	0.00012423	0.00155061	0.581706	1.78909	0.839224
Tsp86D	3	18.7228	0.00632211	0.0263038	0.581417	1.78857	0.838808
cib	5	27.7253	0.00796234	0.0307022	0.579135	1.78449	0.835515
HDAC4	7	41.1401	0.000646503	0.00520905	0.578736	1.78378	0.834939
Mal-A2	1	6.67627	0.0124841	0.0424933	0.577847	1.7822	0.833658
esc	1	7.90876	0.000541362	0.00454319	0.577682	1.7819	0.833419
mv	1	7.76785	0.00686137	0.0278156	0.576322	1.77948	0.831456
RhoGAP54D	2	12.3404	0.000818194	0.00623756	0.575765	1.77849	0.830653
CG9171	5	25.3386	0.000154322	0.00181987	0.575195	1.77748	0.829831
Coq2	1	7.1215	0.00183597	0.0109683	0.575187	1.77746	0.829819
CG12991	3	14.5522	0.00731759	0.0289457	0.574772	1.77672	0.82922
CG12795	1	8.46089	0.00874874	0.032927	0.574138	1.7756	0.828306
Fur2	8	47.2085	0.000449724	0.00399633	0.5733	1.77411	0.827098
CG3168	5	24.454	0.00516267	0.0228949	0.571723	1.77132	0.824821
CG18135	5	36.0544	2.37173e-05	0.000472717	0.571496	1.77091	0.824495
DOR	6	33.2655	0.00818278	0.0313706	0.57143	1.7708	0.824399
Tpr2	5	26.6809	0.000155686	0.00182835	0.569981	1.76823	0.822308
CrebB	7	33.547	1.64814e-05	0.000366116	0.569487	1.76736	0.821595
Tgi	2	14.127	0.000384647	0.00357998	0.568987	1.76648	0.820875
IM23	1	5.94833	0.00144905	0.00928917	0.568834	1.76621	0.820655
CG18507	5	23.0552	0.00230916	0.0129416	0.568056	1.76483	0.819532
Nek2	1	7.71977	0.000314397	0.00305972	0.567774	1.76433	0.819124
Ent1	3	18.5849	0.00507588	0.022652	0.567668	1.76415	0.818972
Vps15	3	11.9104	0.00206577	0.0120178	0.56692	1.76283	0.817893
Bgb	2	14.0582	0.000341956	0.0032614	0.566134	1.76144	0.816759
Dhap-at	3	18.0611	1.10852e-05	0.000275969	0.566102	1.76139	0.816712
Culd	4	21.5318	0.013644	0.0454172	0.565478	1.76029	0.815812
CG42554	1	7.03224	0.00821312	0.0314443	0.565446	1.76023	0.815767
ewg	8	35.8916	0.00672275	0.027466	0.563199	1.75628	0.812525
shot	8	46.1273	3.06964e-05	0.000565149	0.562444	1.75496	0.811435
nos	2	18.3106	0.000164145	0.00189621	0.562027	1.75422	0.810833
Sirt1	1	8.33641	0.00129393	0.00858148	0.561452	1.75322	0.810004
loco	5	29.9659	4.33738e-05	0.000723173	0.560587	1.7517	0.808756
aurB	1	7.89304	0.00680148	0.0276806	0.560173	1.75097	0.808158
CG1358	4	21.9334	0.00310345	0.015912	0.55889	1.74873	0.806308
brat	5	32.6144	2.50113e-05	0.000484486	0.558721	1.74844	0.806065
Acsl	10	56.1486	3.41466e-06	0.000125244	0.557442	1.7462	0.804219
CG7239	1	7.5659	0.00164349	0.010145	0.556767	1.74502	0.803245
SNF4Agamma	15	86.9459	8.51102e-06	0.000232737	0.554426	1.74094	0.799867
CG7720	6	22.0691	0.00239928	0.0132774	0.55409	1.74036	0.799382
CG8300	1	7.52111	0.00216625	0.0124173	0.553361	1.73909	0.798332
Khc-73	4	26.5833	0.000104689	0.00136858	0.553232	1.73886	0.798145
CG4025	1	6.732	0.00160563	0.0099766	0.551998	1.73672	0.796365
RhoGAP15B	2	15.0453	9.37417e-06	0.00024912	0.55043	1.734	0.794102
CG8152	1	7.16451	0.00642549	0.0265875	0.549033	1.73158	0.792088
CG8321	2	13.8377	0.000561474	0.00468074	0.547037	1.72813	0.789208
koi	4	20.3411	0.0123601	0.0422021	0.545704	1.72582	0.787285
blot	3	14.9924	0.00525385	0.0231744	0.545688	1.7258	0.787262
CG4813	1	7.37906	0.00634681	0.0263678	0.544763	1.7242	0.785926
CG14655	1	4.89098	0.00919067	0.0341062	0.544249	1.72331	0.785186
Tsp42El	1	6.70203	0.0132244	0.0443722	0.543963	1.72282	0.784773
CG33331	1	6.52854	0.00171482	0.0104094	0.542362	1.72006	0.782463
CG11257	1	6.25538	0.00243372	0.0134204	0.542355	1.72005	0.782452
DNApol-epsilon58	1	7.30742	0.00155804	0.00976125	0.541447	1.71849	0.781143
Chd3	1	7.89919	0.000288256	0.00285757	0.540959	1.71765	0.78044
Klp98A	2	13.937	0.000171711	0.00195962	0.539693	1.71548	0.778612
Trn-SR	2	11.37	0.00562856	0.0242562	0.538067	1.71269	0.776267
rt	1	7.1336	0.00151545	0.00958457	0.537907	1.71242	0.776035
Esp	2	12.121	0.00468218	0.0212368	0.537781	1.7122	0.775854
Myo31DF	3	19.3978	4.07712e-05	0.000690974	0.537628	1.71194	0.775633
Cyp28a5	1	6.52265	0.00573071	0.0245841	0.537021	1.7109	0.774758
CG3505	1	6.50726	0.0108689	0.038404	0.537015	1.71089	0.774749
crol	6	33.5054	0.0053939	0.0235952	0.536957	1.71079	0.774665
cnc	13	71.8802	8.43092e-07	4.77232e-05	0.53592	1.70902	0.77317
trr	1	7.98967	0.00449034	0.020746	0.534427	1.70647	0.771015
CG13760	2	13.0743	0.000949329	0.00690704	0.533404	1.70473	0.769539
CG14408	4	23.1767	0.0107243	0.0381433	0.532918	1.7039	0.768839
CG17754	5	27.6272	5.74375e-05	0.000882292	0.532415	1.70304	0.768112
CG15643	2	11.0479	0.00424541	0.0198605	0.531497	1.70148	0.766789
CG4935	1	6.41404	0.0145861	0.0474919	0.531441	1.70138	0.766707
CG32573	1	6.78318	0.00902845	0.0336553	0.530818	1.70032	0.765808
BI-1	2	13.8646	0.000208586	0.00224681	0.530295	1.69943	0.765053
CG8620	2	9.15555	1.15103e-05	0.000281671	0.529859	1.69869	0.764425
CG42797	3	17.9335	0.0017801	0.0106967	0.529183	1.69755	0.76345
Fbl6	3	19.1678	2.52191e-05	0.00048638	0.528799	1.69689	0.762896
CG5010	2	14.6906	8.14316e-05	0.00113813	0.52768	1.695	0.761281
CG12713	1	6.68981	0.00520729	0.023037	0.527591	1.69485	0.761154
Lerp	4	27.1931	0.00786441	0.0304595	0.527105	1.69402	0.760452
CG7879	2	11.2993	0.00266367	0.0143529	0.526904	1.69368	0.760162
Ctf4	1	8.55497	0.00231761	0.0129697	0.524505	1.68962	0.756701
Hip14	3	21.3606	0.000109439	0.00141595	0.524339	1.68934	0.756462
AGBE	1	9.63655	0.00121468	0.00824764	0.524148	1.68902	0.756186
Vps16B	1	7.12035	0.00593943	0.0251742	0.523882	1.68857	0.755802
stwl	3	14.5214	0.000115289	0.00146157	0.523165	1.68736	0.754768
bora	1	7.86165	0.00129226	0.00857543	0.523072	1.6872	0.754634
Frl	4	26.6962	1.57694e-05	0.000353516	0.523064	1.68719	0.754621
ago	3	22.2779	0.0155332	0.0496894	0.522934	1.68697	0.754435
bur	2	16.0815	1.4897e-05	0.000340715	0.522089	1.68554	0.753215
CG2202	1	8.11012	0.00773571	0.0301123	0.521663	1.68483	0.752601
CG6231	5	23.3741	0.00522907	0.0231153	0.521628	1.68477	0.75255
Tnks	2	14.4821	1.70936e-05	0.000376492	0.521545	1.68463	0.75243
Su(var)3-9	1	6.98014	0.00162207	0.0100292	0.521465	1.68449	0.752316
CG12224	2	9.92538	0.00332219	0.0166418	0.521359	1.68432	0.752163
qm	3	17.5407	0.000936294	0.00685183	0.520706	1.68322	0.751221
Nak	3	19.7838	0.000100398	0.00132781	0.520415	1.68273	0.7508
ear	3	19.1718	0.000207347	0.00224186	0.519501	1.68119	0.749482
CG1764	2	10.421	0.00842563	0.0319982	0.519465	1.68113	0.749429
CG11141	2	12.7079	0.000113966	0.00145526	0.518897	1.68017	0.74861
cnn	3	15.8994	0.00606462	0.0255327	0.517316	1.67752	0.74633
capt	3	18.9369	0.00899685	0.0335596	0.516399	1.67598	0.745006
unc-45	2	10.8028	0.00896612	0.0335112	0.516286	1.67579	0.744843
Tsp42Ec	1	7.38451	0.0101593	0.0366822	0.516254	1.67574	0.744797
CG4538	3	19.6866	2.50353e-05	0.000484486	0.515713	1.67483	0.744016
BicD	4	28.0297	2.2074e-05	0.000447645	0.515291	1.67413	0.743408
Mis12	1	6.83348	0.0121769	0.0417575	0.51405	1.67205	0.741617
CG33082	2	7.66945	0.00201459	0.0118049	0.513883	1.67177	0.741377
CG3744	4	21.4327	0.00229136	0.0128801	0.513416	1.67099	0.740703
CG5235	2	12.4336	0.000563193	0.00468817	0.513162	1.67057	0.740337
dx	1	8.16629	0.0035001	0.0172506	0.512745	1.66987	0.739735
CG2258	4	22.4687	0.00849216	0.0322292	0.512378	1.66926	0.739205
sgg	12	66.5673	9.63802e-07	5.2252e-05	0.512215	1.66898	0.73897
DNApol-iota	3	19.3106	3.03535e-05	0.000560574	0.512036	1.66868	0.738711
CG4433	2	14.2695	0.00288198	0.0151401	0.51113	1.66717	0.737405
CG7220	4	23.8173	0.00121151	0.00824252	0.511074	1.66708	0.737324
CG4089	1	6.47365	0.00235282	0.0130955	0.509689	1.66477	0.735325
amx	2	12.0397	0.00459066	0.0210289	0.508839	1.66336	0.7341
Usp32	2	15.0028	0.000493188	0.0042505	0.507889	1.66178	0.732729
CG13531	2	13.0811	0.00255784	0.0139688	0.507043	1.66038	0.731509
CG2841	4	25.2683	0.000397613	0.00366562	0.506336	1.6592	0.730488
nod	2	15.8187	0.00113311	0.00783937	0.506312	1.65916	0.730454
Chd1	3	21.6069	0.0073808	0.0291143	0.505873	1.65843	0.72982
raw	5	29.1633	0.000191382	0.00211999	0.505281	1.65745	0.728967
Rbf2	1	7.87349	0.000362637	0.00342118	0.50438	1.65596	0.727666
Src42A	2	13.4496	0.00227208	0.0128035	0.504346	1.6559	0.727618
CG3326	2	10.098	0.0149298	0.0482916	0.504322	1.65586	0.727583
CG13339	1	6.98169	0.0100936	0.036535	0.50395	1.65525	0.727047
CG31729	4	25.8568	1.54515e-05	0.000349852	0.50317	1.65396	0.725921
Tsp42Ef	1	7.90311	0.00261131	0.0141627	0.503034	1.65373	0.725725
Sara	1	8.05365	0.00042341	0.00382132	0.500656	1.6498	0.722294
Mcm3	2	16.5682	0.000410986	0.00375829	0.500655	1.6498	0.722293
Nprl3	3	18.9056	0.000786179	0.00605465	0.500505	1.64955	0.722077
Ggt-1	2	17.7319	0.00967	0.0354171	0.500256	1.64914	0.721717
IntS12	1	7.24452	0.0147718	0.0479543	0.500009	1.64874	0.72136
sPLA2	3	14.2192	0.00909639	0.0338417	0.499896	1.64855	0.721198
Vps4	2	14.8128	0.000900009	0.00669272	0.499614	1.64808	0.72079
Sos	1	7.8552	0.00197823	0.011622	0.499405	1.64774	0.720489
CG8370	2	13.6984	0.000917033	0.00676775	0.49901	1.64709	0.719919
CG8272	2	13.3692	7.6236e-05	0.00108562	0.498903	1.64691	0.719765
CG42240	1	8.78011	0.000360466	0.00341493	0.498773	1.6467	0.719577
CG7208	2	11.4033	0.0076898	0.0299896	0.497966	1.64537	0.718414
CG6171	2	14.617	0.00588916	0.0250173	0.497608	1.64478	0.717897
CG15439	1	7.84592	0.00102078	0.00724076	0.497525	1.64465	0.717777
CG11103	1	6.53797	0.00835508	0.0318768	0.497278	1.64424	0.71742
CG30020	2	13.5157	0.00509098	0.0226887	0.495488	1.6413	0.714838
hig	4	20.0789	0.0146054	0.047541	0.494582	1.63981	0.713531
ca	2	14.2928	0.0016117	0.00999385	0.493893	1.63868	0.712537
Irbp	2	13.4906	0.000809022	0.00619266	0.493833	1.63859	0.712451
aub	2	10.746	0.00988201	0.0360187	0.493517	1.63807	0.711994
CG3662	4	25.9005	8.66093e-06	0.000235698	0.492974	1.63718	0.711212
Cyt-b5	2	13.1055	0.00664697	0.027235	0.49142	1.63463	0.708969
msl-3	1	7.99001	0.00321767	0.0162816	0.491389	1.63458	0.708924
l(2)dtl	1	8.72439	0.00247979	0.0136214	0.491058	1.63404	0.708446
Msh6	1	8.4123	0.00139293	0.00901334	0.49089	1.63377	0.708204
htk	2	14.8922	0.000135059	0.00164453	0.490342	1.63287	0.707413
Vps54L	1	7.58525	0.0008594	0.00645044	0.488321	1.62958	0.704498
Spt6	2	16.5904	7.78897e-05	0.00110086	0.488172	1.62933	0.704283
Eph	5	28.557	0.00202217	0.0118188	0.48692	1.6273	0.702476
Pop2	5	27.1743	0.0137354	0.0455608	0.485617	1.62518	0.700597
Rad60	6	33.2842	0.0097551	0.0356499	0.485421	1.62486	0.700315
spn-A	2	9.73021	0.00330092	0.0165646	0.484912	1.62403	0.69958
thr	2	14.1057	0.000383637	0.00357461	0.484692	1.62368	0.699263
Hnf4	5	31.128	0.000125284	0.00155691	0.484423	1.62324	0.698874
jub	3	20.9185	0.00786746	0.0304609	0.483298	1.62141	0.697252
gukh	4	20.6268	0.000367455	0.00346086	0.482969	1.62088	0.696777
Cht11	1	6.91663	0.00635494	0.0263919	0.482885	1.62074	0.696656
hid	2	11.1551	0.00358663	0.0175548	0.482424	1.62	0.695991
Swip-1	2	14.1438	0.000339279	0.00325507	0.48096	1.61763	0.693878
CG2061	3	17.7169	0.00930794	0.0344363	0.480712	1.61722	0.69352
CG10147	1	5.64628	0.00878789	0.0330524	0.480272	1.61651	0.692886
CG31731	2	11.6635	0.0116019	0.0403145	0.479556	1.61536	0.691853
jet	2	11.3814	0.0019622	0.0115462	0.478293	1.61332	0.690031
Nf-YB	2	10.9414	0.00454575	0.0209027	0.477499	1.61204	0.688886
Fem-1	2	13.4561	0.000538618	0.00454035	0.474618	1.6074	0.684729
CG6428	1	7.3325	0.000863023	0.00645334	0.474578	1.60734	0.684672
CG1885	2	12.2057	0.00152282	0.00961517	0.473621	1.6058	0.683291
Pex23	1	7.9023	0.00129538	0.00858608	0.473508	1.60562	0.683128
CG6791	2	13.8234	0.000202004	0.00220317	0.472927	1.60468	0.682289
E23	3	19.8679	0.000155392	0.00182835	0.472731	1.60437	0.682006
CG4078	2	13.4097	0.00204955	0.0119357	0.472267	1.60363	0.681337
CtBP	8	54.8049	6.1168e-05	0.000914773	0.471987	1.60318	0.680933
Tpc1	2	13.7026	0.000391001	0.00362154	0.471828	1.60292	0.680705
per	2	12.3011	0.00188837	0.0112222	0.470214	1.60034	0.678375
Hsf	4	28.5244	0.000169188	0.00193668	0.470127	1.6002	0.678249
kel	2	14.0378	0.000279166	0.00279932	0.469925	1.59987	0.677958
Lig4	1	7.19708	0.00312013	0.0159688	0.469041	1.59846	0.676683
Sik3	5	25.3163	0.00166232	0.0101929	0.468954	1.59832	0.676557
CG7386	1	5.84332	0.00436578	0.0202894	0.468307	1.59729	0.675624
CG33969	2	12.7743	0.00211286	0.0121915	0.467068	1.59531	0.673837
Cnot4	6	36.3181	0.00239037	0.0132577	0.466395	1.59424	0.672865
lqf	9	43.8153	0.00734268	0.0290047	0.466237	1.59398	0.672638
fok	4	24.7337	0.00246167	0.0135416	0.465489	1.59279	0.671559
CBP	3	18.9228	0.00283055	0.0150022	0.465016	1.59204	0.670876
Brf	2	12.5384	0.000450264	0.00399799	0.464641	1.59144	0.670336
CG15891	2	11.8853	0.0118466	0.0409886	0.464593	1.59137	0.670267
barr	2	13.1438	0.000667926	0.00534388	0.464583	1.59135	0.670252
Gcn5	1	8.13736	0.00457529	0.0209874	0.464071	1.59054	0.669514
Dmtn	5	32.507	0.00021724	0.00230711	0.462903	1.58868	0.667828
CG13603	1	7.94522	0.00452879	0.0208602	0.461451	1.58637	0.665733
CG7565	1	6.47092	0.00358981	0.0175628	0.460926	1.58554	0.664976
Fbxl4	1	7.55348	0.00193529	0.0114171	0.460734	1.58524	0.664698
Mtap	3	20.6019	0.00884028	0.0332163	0.460502	1.58487	0.664364
CG9934	2	15.3076	5.10664e-05	0.000813112	0.460038	1.58413	0.663694
2022-09-04	6	29.9542	0.00202053	0.0118169	0.458531	1.58175	0.661521
CG31898	1	5.8457	0.00523321	0.0231156	0.45762	1.58031	0.660206
CG17724	4	24.498	0.00668584	0.0273495	0.457567	1.58022	0.66013
CG6425	1	6.98044	0.00145723	0.00933103	0.457105	1.5795	0.659464
fzy	1	8.64026	0.00564894	0.0242977	0.456127	1.57795	0.658052
Oseg6	1	6.47253	0.00275145	0.0146999	0.455702	1.57728	0.657439
Amun	12	67.4964	0.000932607	0.00684698	0.455548	1.57704	0.657217
CG4751	1	7.24963	0.00681379	0.0277081	0.455395	1.5768	0.656996
Cyp6a22	3	20.2579	0.000981533	0.0070552	0.455096	1.57632	0.656565
CG15099	2	13.5475	0.00278546	0.0148187	0.455041	1.57624	0.656485
CG14667	1	7.01704	0.00338614	0.0168749	0.454348	1.57515	0.655485
CG6091	4	24.1765	0.00579528	0.0247871	0.454343	1.57514	0.655478
botv	1	7.05815	0.00174001	0.0105341	0.453777	1.57425	0.654662
Cdc6	1	8.45484	0.0137434	0.0455739	0.453345	1.57357	0.654038
Hmg-2	1	7.07864	0.00730448	0.0289236	0.453311	1.57351	0.653989
pdgy	3	15.0836	0.002848	0.0150524	0.452236	1.57182	0.652438
wdn	1	8.55198	0.00196557	0.0115596	0.452006	1.57146	0.652107
mib1	2	14.2238	0.000183695	0.00204888	0.451726	1.57102	0.651702
CG8066	2	11.5156	0.000930406	0.00683525	0.451649	1.5709	0.651592
Sirt7	1	7.04686	0.0017006	0.010362	0.450796	1.56956	0.650361
DUBAI	2	14.3287	8.44585e-05	0.00116889	0.450256	1.56871	0.649582
Cdk12	3	22.7623	1.0085e-06	5.36021e-05	0.449977	1.56828	0.64918
Liprin-alpha	5	32.7714	3.67505e-10	1.3421e-07	0.448969	1.5667	0.647726
Scm	2	15.0685	0.00562782	0.0242562	0.44891	1.5666	0.647641
Drice	1	8.01844	0.00466138	0.0212019	0.448499	1.56596	0.647048
pns	3	20.5456	0.000696812	0.00552811	0.448362	1.56575	0.64685
CG12155	1	7.71184	0.00158483	0.00987442	0.446733	1.5632	0.644499
rod	1	7.95196	0.00554204	0.0239895	0.446577	1.56295	0.644274
CG10321	2	15.0463	2.47912e-05	0.000483099	0.446155	1.56229	0.643666
Sry-delta	1	7.69948	0.0132025	0.0443587	0.445142	1.56071	0.642204
Cyp4aa1	1	5.64168	0.014935	0.0482945	0.444907	1.56034	0.641865
CG8239	2	11.4442	0.00774568	0.0301123	0.443443	1.55806	0.639752
CG5270	1	7.85008	0.00236092	0.0131277	0.44181	1.55552	0.637397
ckn	4	21.2701	0.00744837	0.0292992	0.44179	1.55549	0.637368
Cpr67B	1	7.22933	0.014272	0.0467245	0.441313	1.55475	0.636679
Trf4-2	2	14.492	0.003499	0.0172506	0.439953	1.55263	0.634719
RhoGAP1A	5	27.9793	0.00788393	0.0304933	0.439565	1.55203	0.634158
escl	2	11.3492	0.00297408	0.0154661	0.439391	1.55176	0.633907
CG34396	2	9.64264	0.000213866	0.00228628	0.439251	1.55155	0.633706
Qtzl	2	11.7853	0.0027615	0.0147328	0.438745	1.55076	0.632976
Fie	2	10.0748	0.0100951	0.036535	0.438595	1.55053	0.632758
CG15160	2	13.9627	0.000421799	0.00381405	0.43838	1.55019	0.632449
sqa	3	16.1989	0.00953508	0.0350818	0.437846	1.54937	0.631679
SA	1	7.62811	0.00190571	0.0112956	0.437335	1.54858	0.630942
CG33229	2	14.2322	0.00123613	0.00831996	0.437134	1.54826	0.630651
CG8950	2	12.1724	0.00525606	0.0231744	0.434503	1.5442	0.626855
sqz	1	6.91073	0.00334997	0.0167292	0.434437	1.54409	0.62676
Atg4b	1	7.59573	0.00184269	0.0109896	0.432128	1.54053	0.623429
CG14711	1	7.77172	0.0100551	0.0364853	0.4315	1.53957	0.622523
bun	9	58.2887	4.95643e-06	0.000163246	0.43129	1.53924	0.62222
MFS12	3	16.7644	0.0113294	0.0395866	0.42996	1.5372	0.620302
fz4	1	8.09056	0.00345571	0.0170988	0.429819	1.53698	0.620098
CG10103	6	31.8824	2.78182e-05	0.000526154	0.429042	1.53579	0.618977
Rbcn-3A	1	9.03646	0.0136749	0.0454379	0.428635	1.53516	0.618389
CG15247	1	6.19681	0.00941	0.0347231	0.428409	1.53481	0.618064
Nedd4	9	56.8022	0.00322341	0.0162839	0.428339	1.53471	0.617963
Hmgcr	1	7.65485	0.00277381	0.0147776	0.428073	1.5343	0.617579
CG8671	6	35.6337	0.000181343	0.00203669	0.428042	1.53425	0.617535
tank	2	13.861	0.000388388	0.00360405	0.427656	1.53366	0.616977
cnir	1	6.06589	0.00773103	0.0301123	0.427611	1.53359	0.616912
wda	1	7.3313	0.00263207	0.0142436	0.426998	1.53265	0.616028
CG31053	1	5.39216	0.00893055	0.0334148	0.426652	1.53212	0.615529
MME1	1	7.1159	0.00304516	0.0156936	0.426507	1.5319	0.61532
CG6398	2	14.8843	0.0126202	0.042892	0.425935	1.53102	0.614495
CG7730	1	7.86736	0.00239132	0.0132577	0.425711	1.53068	0.614171
spartin	2	12.3854	0.00541128	0.0236438	0.425653	1.53059	0.614087
SH3PX1	1	8.73374	0.00171172	0.0103967	0.424726	1.52917	0.612751
MFS16	4	22.2981	0.0036966	0.0179533	0.424316	1.52854	0.612158
Eno	6	34.6189	0.0044278	0.0205355	0.424222	1.5284	0.612023
ihog	1	7.1185	0.00427047	0.0199463	0.424006	1.52807	0.611711
CG11802	1	7.6027	0.0118728	0.0410168	0.423379	1.52711	0.610807
Rcd1	8	41.5727	9.69724e-05	0.00130025	0.42274	1.52614	0.609885
CG45071	1	7.27812	0.00919159	0.0341062	0.422253	1.52539	0.609182
MED16	1	7.10815	0.00341908	0.016962	0.421624	1.52444	0.608275
CG17121	1	6.58741	0.00540749	0.0236438	0.421402	1.5241	0.607955
Acox57D-p	2	14.5662	0.000249294	0.00255177	0.421192	1.52378	0.607652
Orc2	1	7.78188	0.00191683	0.0113496	0.421175	1.52375	0.607627
RhoGAP18B	5	29.8311	8.57601e-06	0.000233949	0.421043	1.52355	0.607436
corolla	1	5.12734	0.0150492	0.0485528	0.421021	1.52352	0.607406
bdg	3	18.1117	0.0083956	0.0319377	0.421006	1.52349	0.607383
dome	1	8.69947	0.00226861	0.0127903	0.420475	1.52268	0.606617
CG5038	1	5.73769	0.011149	0.0390647	0.420288	1.5224	0.606348
Tao	8	50.3881	0.00177163	0.0106571	0.420141	1.52218	0.606136
CG32756	2	10.9986	0.00121684	0.00825398	0.419562	1.5213	0.6053
CenG1A	3	19.0067	1.06149e-06	5.56349e-05	0.419507	1.52121	0.605221
Alh	12	61.3526	3.75151e-05	0.00064841	0.419173	1.5207	0.604739
retn	5	30.5812	0.0106059	0.0378531	0.418548	1.51975	0.603837
CG5167	1	8.98077	0.00581277	0.024842	0.418532	1.51973	0.603814
Desat1	5	39.294	0.00165832	0.0101929	0.418398	1.51953	0.603621
Dlip3	1	6.16809	0.00692185	0.0279068	0.417894	1.51876	0.602893
sol	3	23.2101	0.00122876	0.00829011	0.417839	1.51868	0.602814
dco	4	30.5371	1.00167e-05	0.000261893	0.41782	1.51865	0.602786
CG14440	2	12.667	0.000127	0.00157133	0.417622	1.51835	0.602502
CG1812	1	7.80817	0.00234035	0.0130582	0.417313	1.51788	0.602056
Nse1	2	12.2485	0.00781734	0.0303186	0.416897	1.51725	0.601455
CG6006	4	17.1148	0.000675226	0.00539466	0.416503	1.51665	0.600887
CG32095	1	6.81232	0.00575355	0.0246261	0.416438	1.51655	0.600793
DNApol-alpha60	1	7.95178	0.00827292	0.0316198	0.41583	1.51563	0.599916
sra	1	8.04985	0.00134501	0.00882719	0.414334	1.51336	0.597758
wupA	9	35.5427	0.00229799	0.0129045	0.413153	1.51158	0.596054
IntS10	1	6.5312	0.00497144	0.022281	0.411911	1.5097	0.594261
jumu	1	8.47244	0.00169828	0.0103534	0.411834	1.50958	0.59415
pch2	2	13.0664	0.00686441	0.0278156	0.411719	1.50941	0.593985
Orc5	1	7.41228	0.00273623	0.0146373	0.41153	1.50912	0.593712
CG31849	1	6.52159	0.00831143	0.0317562	0.410771	1.50798	0.592617
GlcT-1	1	8.25267	0.00875736	0.0329485	0.410513	1.50759	0.592245
dmpd	2	13.4414	0.00406719	0.0191853	0.409903	1.50667	0.591365
CG17233	7	41.4856	0.00030741	0.00301838	0.409673	1.50633	0.591033
exu	3	22.8785	0.0043752	0.0203248	0.409351	1.50584	0.590569
GstE1	1	7.85334	0.00220059	0.012545	0.408577	1.50468	0.589452
Sur-8	4	20.0494	0.000958693	0.0069379	0.408521	1.50459	0.589371
Oseg1	2	12.9046	0.00131939	0.00868924	0.408403	1.50441	0.589201
Caper	7	45.4674	1.67133e-06	7.50841e-05	0.408342	1.50432	0.589112
CG7744	1	8.09013	0.00295584	0.0154153	0.408222	1.50414	0.58894
CTCF	1	8.00994	0.00257586	0.0140211	0.407519	1.50308	0.587926
mlt	3	17.7419	0.000640075	0.00518704	0.40744	1.50297	0.587812
Ppat-Dpck	1	8.37198	0.013869	0.0458961	0.407304	1.50276	0.587616
Pex5	2	13.6932	0.00523116	0.0231155	0.406685	1.50183	0.586723
Ravus	1	6.9511	0.00773614	0.0301123	0.406467	1.5015	0.586408
CG8679	1	7.2474	0.00324041	0.0163484	0.406465	1.5015	0.586405
cana	3	18.8391	0.00121387	0.00824764	0.406463	1.5015	0.586402
CG15601	4	14.9739	0.00780822	0.0302936	0.405334	1.4998	0.584773
dock	3	19.1287	0.000844586	0.00635742	0.404728	1.49889	0.583899
BubR1	1	7.76949	0.0117318	0.040666	0.404299	1.49825	0.583279
CG5199	2	13.1823	0.00176974	0.0106514	0.404104	1.49796	0.582998
Rep	1	7.24727	0.00303759	0.0156698	0.403782	1.49748	0.582534
Pex12	2	10.7497	0.00467278	0.0212199	0.403646	1.49727	0.582339
Shark	1	8.37667	0.00285521	0.0150726	0.402738	1.49592	0.581029
Fic	1	7.75704	0.0059866	0.0252903	0.401716	1.49439	0.579554
Lnk	4	25.3674	0.00113089	0.00783528	0.40122	1.49365	0.578838
PheRS-m	1	7.69818	0.00366337	0.0178302	0.401036	1.49337	0.578572
Alas	1	8.49907	0.00309746	0.0158887	0.400321	1.4923	0.577542
Vps37B	3	19.1888	0.00476506	0.0215271	0.399086	1.49046	0.57576
fu	1	7.52113	0.00343021	0.0170014	0.398893	1.49017	0.575482
CG31793	2	12.6795	0.00975562	0.0356499	0.398491	1.48958	0.574901
Crag	3	21.9473	0.00284565	0.015047	0.398181	1.48911	0.574454
I-2	2	11.6127	0.00574738	0.024609	0.397721	1.48843	0.57379
CG10139	2	11.4005	0.0026454	0.0142952	0.397382	1.48792	0.573301
Fit1	2	14.8073	0.00251986	0.013808	0.397365	1.4879	0.573276
CG14200	3	21.8638	0.0103495	0.0371957	0.397219	1.48768	0.573066
psq	10	59.0474	0.000130995	0.0016102	0.396643	1.48683	0.572235
rgr	2	13.5155	0.000525269	0.00445135	0.396623	1.4868	0.572207
CG18659	6	36.9528	0.000101458	0.00133667	0.39643	1.48651	0.571928
gammaTub23C	1	7.33751	0.00444915	0.0206176	0.396241	1.48623	0.571656
D19A	1	7.81368	0.00408025	0.0192316	0.395245	1.48475	0.570218
CG11178	2	10.8183	0.0026504	0.0143086	0.39482	1.48412	0.569605
CG8298	2	13.4423	0.00153583	0.00965952	0.394406	1.4835	0.569008
ifc	2	13.931	0.0011647	0.00798643	0.394279	1.48331	0.568824
CG30022	1	7.39623	0.00459443	0.0210325	0.393899	1.48275	0.568276
bru1	8	45.4604	0.000596461	0.0049038	0.393138	1.48162	0.567178
CG4752	1	8.28119	0.0022907	0.0128801	0.392843	1.48119	0.566752
Abl	10	58.4218	1.2264e-06	6.11634e-05	0.392772	1.48108	0.56665
Klp61F	1	7.89584	0.00282011	0.0149609	0.392724	1.48101	0.566581
ERR	2	13.3608	0.00531152	0.0233249	0.392134	1.48014	0.565729
CG8042	1	8.12239	0.00779818	0.0302755	0.391794	1.47963	0.56524
kek1	2	9.23119	0.000112127	0.00144084	0.391461	1.47914	0.564759
CG3847	1	8.11474	0.00183727	0.0109703	0.391409	1.47906	0.564684
mus81	1	7.92953	0.00448411	0.0207287	0.390542	1.47778	0.563433
CG8369	3	15.8234	0.00868509	0.0327637	0.389413	1.47611	0.561804
CG33144	2	14.2958	0.000114148	0.00145526	0.389068	1.4756	0.561306
Cfp1	1	7.6531	0.0039988	0.0189654	0.388746	1.47513	0.560842
Rala	3	21.0411	0.000729331	0.00574983	0.388695	1.47505	0.560768
Spn27A	2	13.8992	0.00321864	0.0162816	0.388253	1.4744	0.560131
Exo84	1	7.21153	0.00377151	0.0181923	0.387652	1.47352	0.559264
puc	2	13.2155	0.00281127	0.0149279	0.386938	1.47246	0.558233
CG2076	2	12.4026	0.00397721	0.0188788	0.386763	1.47221	0.557981
CG3529	3	16.66	0.0089843	0.0335238	0.386473	1.47178	0.557563
hng2	1	6.33063	0.00928047	0.0343459	0.386231	1.47142	0.557214
CG11504	2	14.4742	0.00231654	0.0129697	0.386213	1.4714	0.557188
CG3995	1	6.77956	0.00728969	0.0289025	0.38605	1.47116	0.556952
CG4645	3	14.5233	0.00687439	0.0278156	0.386003	1.47109	0.556885
CG4238	5	28.1273	0.0139885	0.0461434	0.385766	1.47074	0.556542
Nhe3	5	31.1588	0.00152511	0.00961629	0.385373	1.47016	0.555975
CG17982	2	11.7782	0.00765782	0.0298874	0.383292	1.46711	0.552974
Pc	1	7.24917	0.00512036	0.0227905	0.382585	1.46607	0.551953
CG6325	1	7.51199	0.00465329	0.0211821	0.382332	1.4657	0.551589
U4-U6-60K	1	8.05985	0.0139133	0.0459489	0.382144	1.46542	0.551317
CG3711	2	13.0869	0.00724499	0.0287993	0.381976	1.46518	0.551075
CG2129	1	7.24618	0.00816689	0.0313309	0.381778	1.46489	0.55079
CalpC	1	7.05292	0.00631955	0.0263028	0.380487	1.463	0.548926
Dhc64C	6	31.0678	0.00110184	0.0077095	0.380477	1.46298	0.548912
capu	6	24.4138	0.0033399	0.016701	0.380272	1.46268	0.548617
Pi3K59F	1	7.51063	0.00570893	0.0245092	0.380202	1.46258	0.548515
CG4552	1	7.75108	0.00281333	0.0149319	0.380023	1.46232	0.548257
CG5174	10	50.4038	0.000370723	0.0034743	0.37983	1.46204	0.547979
pins	1	8.25002	0.00368192	0.0178974	0.379345	1.46133	0.547279
CG1663	1	6.71615	0.00633378	0.026333	0.378395	1.45994	0.545909
Cap-D2	1	7.90302	0.00301681	0.0156094	0.378386	1.45993	0.545896
CG34408	6	27.2855	0.00022404	0.0023594	0.377558	1.45872	0.544701
NELF-B	1	7.35588	0.00566987	0.02436	0.377083	1.45803	0.544016
CG30096	1	5.83402	0.0128811	0.0435563	0.376286	1.45686	0.542865
vir	1	7.39656	0.00742839	0.0292426	0.375974	1.45641	0.542415
DAAM	6	30.7102	0.00111014	0.00774842	0.374917	1.45487	0.540891
CG42354	5	27.3203	0.000403849	0.00371101	0.374077	1.45365	0.53968
CG3925	1	7.83004	0.00774686	0.0301123	0.373632	1.453	0.539037
mus301	1	7.7503	0.00459141	0.0210289	0.372793	1.45178	0.537827
CG3589	1	7.34148	0.00897686	0.0335238	0.372768	1.45175	0.53779
ari-1	6	31.819	0.000812214	0.00620869	0.372139	1.45083	0.536882
CG14657	3	18.1637	0.000101081	0.00133373	0.371615	1.45007	0.536127
Cdk8	1	6.57228	0.0140178	0.0462266	0.371606	1.45006	0.536115
Sry-beta	2	12.4064	0.0108514	0.0383891	0.371436	1.44982	0.535869
CG1657	1	8.78714	0.00780705	0.0302936	0.36976	1.44739	0.533451
raptor	2	13.7593	0.00517384	0.0229258	0.369319	1.44675	0.532815
Nelf-A	3	18.2201	0.00880525	0.0330957	0.368922	1.44618	0.532242
Pur-alpha	6	30.0811	0.0053669	0.0235316	0.368865	1.44609	0.53216
CG2991	3	18.839	0.00226009	0.0127677	0.368711	1.44587	0.531937
Rabex-5	1	7.53814	0.00874586	0.032927	0.368484	1.44554	0.531609
SCAP	1	7.98992	0.00556149	0.0240403	0.367995	1.44484	0.530905
CG3409	3	14.2924	4.62438e-05	0.000754535	0.367219	1.44371	0.529786
CG45092	3	14.2924	4.62438e-05	0.000754535	0.367219	1.44371	0.529786
CG11534	1	7.32226	0.0119452	0.0411523	0.366943	1.44332	0.529387
Prosap	3	18.2159	0.000925642	0.00681795	0.366257	1.44233	0.528397
Ext2	1	6.80963	0.00738769	0.0291313	0.365607	1.44139	0.527459
milt	6	45.5778	9.32339e-06	0.000248353	0.36501	1.44053	0.526598
Lon	2	14.0322	0.00466082	0.0212019	0.364066	1.43917	0.525236
CG7600	1	8.1063	0.00693428	0.0279366	0.363778	1.43876	0.524821
CG10889	1	7.05709	0.0144296	0.047051	0.363377	1.43818	0.524242
sbr	1	7.80723	0.00376264	0.0181572	0.363253	1.438	0.524064
D12	1	7.44694	0.00628204	0.0261852	0.362881	1.43747	0.523527
pav	1	8.43158	0.00377335	0.0181934	0.362641	1.43712	0.52318
nmdyn-D6	1	6.09927	0.0113719	0.0396861	0.362327	1.43667	0.522727
CG42271	2	14.3159	0.00286701	0.015096	0.361957	1.43614	0.522193
CG13928	1	6.29012	0.0130043	0.0438422	0.361943	1.43612	0.522174
CG3626	1	7.79922	0.0052412	0.0231381	0.361534	1.43553	0.521583
CG10803	4	21.2397	0.00245154	0.0134989	0.361503	1.43549	0.521539
heph	18	73.6115	0.00691741	0.0279068	0.36145	1.43541	0.521462
homer	6	37.6066	1.92506e-06	8.35003e-05	0.361218	1.43508	0.521127
Magi	3	17.3852	0.00187748	0.0111692	0.361121	1.43494	0.520987
CG12241	1	7.61072	0.00637427	0.0264528	0.361032	1.43481	0.520859
Akt1	5	27.4286	3.15845e-05	0.000575794	0.360671	1.43429	0.520339
S6kII	2	12.3018	0.000221584	0.00234226	0.360505	1.43405	0.520098
CG4658	4	26.0055	0.00201747	0.0118096	0.35981	1.43306	0.519096
CycE	5	32.6006	1.8536e-06	8.13356e-05	0.359735	1.43295	0.518988
mip120	2	14.6809	0.00188245	0.0111929	0.359651	1.43283	0.518867
Adk1	2	13.5182	0.00132898	0.00874225	0.359034	1.43195	0.517977
lin	1	8.10942	0.00543718	0.0237021	0.358915	1.43178	0.517805
Kmn1	2	11.2109	0.0062766	0.0261818	0.357569	1.42985	0.515863
CG8516	1	8.0281	0.00565713	0.0243237	0.356723	1.42864	0.514642
CG6841	2	14.2759	0.0109269	0.038537	0.356432	1.42822	0.514223
Arpc1	2	17.01	0.0139638	0.0460753	0.355845	1.42739	0.513376
kraken	2	15.3393	0.00610216	0.0256622	0.355771	1.42728	0.513269
Pde1c	5	22.5629	0.00669211	0.0273606	0.353937	1.42466	0.510622
Sesn	4	25.3504	0.00153717	0.00966258	0.353622	1.42422	0.510169
Slik	6	38.6959	0.00671718	0.0274532	0.353559	1.42413	0.510078
whd	4	29.1189	0.00270087	0.0144849	0.353379	1.42387	0.509819
CG46306	1	6.60101	0.0112065	0.0392331	0.352731	1.42295	0.508883
CDC45L	1	8.50878	0.00700599	0.0281458	0.352543	1.42268	0.508613
Sas-4	1	7.88286	0.00722254	0.0287404	0.352127	1.42209	0.508013
Asciz	2	9.37956	0.0119093	0.0410921	0.352075	1.42201	0.507936
dikar	3	19.5563	0.00349003	0.017231	0.351001	1.42049	0.506387
hb	2	13.7819	0.00774482	0.0301123	0.350471	1.41974	0.505623
loqs	6	30.3498	0.00404292	0.0190947	0.350051	1.41914	0.505017
dup	2	15.114	0.00383438	0.0183936	0.349848	1.41885	0.504724
mei-38	3	21.136	0.00336538	0.0167913	0.348772	1.41733	0.503171
2022-09-05	2	12.5383	0.00303286	0.0156566	0.348656	1.41716	0.503005
Pde9	4	21.3046	0.00462535	0.0210634	0.348504	1.41695	0.502784
CG7379	1	8.34164	0.00745939	0.0293219	0.348466	1.41689	0.50273
PR-Set7	3	16.8108	0.00514969	0.0228716	0.347612	1.41568	0.501498
CG7372	1	8.26082	0.0122194	0.0418313	0.347261	1.41519	0.500992
Sse	1	7.00837	0.00705178	0.0282876	0.347216	1.41512	0.500927
slmb	3	23.4413	0.000551016	0.00461053	0.347211	1.41511	0.500919
muc	5	23.6628	0.00729881	0.0289219	0.346823	1.41457	0.50036
CG2116	1	7.78321	0.00737988	0.0291143	0.346042	1.41346	0.499233
lva	2	15.5092	0.00257609	0.0140211	0.34589	1.41325	0.499013
pot	1	6.44333	0.0131917	0.0443418	0.345713	1.413	0.498758
DNApol-epsilon255	1	8.04994	0.00986306	0.0359729	0.345033	1.41204	0.497778
AdipoR	5	34.1205	0.00135653	0.00887704	0.344936	1.4119	0.497637
CG8475	3	20.8367	0.0015407	0.00967939	0.344406	1.41115	0.496873
CG18812	6	38.5779	1.45437e-06	6.91803e-05	0.343829	1.41034	0.49604
prel	2	14.6734	0.000790769	0.00607347	0.343711	1.41017	0.49587
bon	5	30.9914	1.87927e-06	8.21437e-05	0.343539	1.40993	0.495622
CG7156	1	7.63435	0.00837651	0.0318865	0.342889	1.40901	0.494684
CG12560	2	12.0159	0.00397632	0.0188788	0.34259	1.40859	0.494253
IKKbeta	1	7.37408	0.00615942	0.025845	0.342422	1.40835	0.49401
CG6379	2	8.6807	0.0100948	0.036535	0.342194	1.40803	0.493682
CycB3	2	16.3393	0.000683426	0.00544098	0.341976	1.40773	0.493367
nito	3	20.4604	0.000823847	0.00626799	0.341663	1.40729	0.492915
CG5938	4	22.8645	0.00559014	0.0241273	0.341201	1.40664	0.492248
CG7139	1	8.01196	0.00482832	0.0217601	0.341128	1.40653	0.492143
Brms1	1	8.31264	0.0140776	0.0463697	0.341089	1.40648	0.492087
dia	4	23.93	0.000782174	0.00603612	0.340015	1.40497	0.490538
CG8177	7	34.4278	0.0128008	0.0433865	0.339886	1.40479	0.490351
RpA-70	1	9.26634	0.00962165	0.035327	0.339305	1.40397	0.489514
Klp67A	3	16.5962	0.00655081	0.0269875	0.339224	1.40386	0.489396
CG11880	3	20.8164	0.000591316	0.00486857	0.338497	1.40284	0.488347
lbk	1	7.25079	0.00975153	0.0356499	0.338354	1.40264	0.488141
Atg9	2	14.0873	0.000827789	0.0062811	0.338337	1.40261	0.488117
Dlip2	1	6.53227	0.0113441	0.0396258	0.33821	1.40244	0.487934
CG30183	2	14.8549	0.00383269	0.0183934	0.338036	1.40219	0.487684
CG14989	2	12.8332	0.00329239	0.0165291	0.337042	1.4008	0.486248
Pli	2	15.3176	0.000462297	0.0040571	0.33653	1.40008	0.485511
Ptp61F	4	26.5997	0.00171057	0.0103967	0.336464	1.39999	0.485414
GlyP	2	18.0245	0.00011085	0.00142842	0.336007	1.39935	0.484756
Clamp	2	14.9487	0.00369244	0.0179408	0.335976	1.39931	0.484711
CG17068	1	7.45231	0.0124692	0.0424679	0.335844	1.39912	0.484521
CG1024	3	16.7202	0.00520177	0.0230216	0.335335	1.39841	0.483787
Klp10A	6	40.3808	0.000426225	0.00383264	0.33523	1.39826	0.483634
Cpsf160	2	14.2566	0.00556691	0.0240546	0.334876	1.39777	0.483124
CG5068	2	14.4506	0.0152988	0.049094	0.334042	1.3966	0.481921
CG8740	3	17.5605	0.0102536	0.036945	0.333505	1.39585	0.481146
CG6928	4	20.2226	0.00802694	0.0309197	0.33036	1.39147	0.476609
CG6962	1	7.11953	0.00923827	0.0342121	0.329627	1.39045	0.475551
Taf8	1	7.07476	0.0108563	0.0383891	0.329582	1.39039	0.475486
CG5466	1	6.9054	0.0130002	0.0438415	0.329451	1.3902	0.475297
dgt6	1	7.81938	0.0151323	0.0487237	0.329162	1.3898	0.474881
CG4022	3	18.8772	2.43876e-06	9.93136e-05	0.327531	1.38754	0.472527
CG32137	2	13.1272	0.00525676	0.0231744	0.327335	1.38727	0.472245
Synj	2	14.2374	0.000240744	0.00248331	0.327088	1.38692	0.471888
CG10669	2	11.0849	0.00729118	0.0289025	0.327051	1.38687	0.471835
CG17568	1	6.6758	0.0143904	0.0469898	0.327047	1.38687	0.471829
Naam	2	10.4346	0.00727017	0.0288792	0.326423	1.386	0.47093
Jabba	6	47.4389	0.00437892	0.0203338	0.326054	1.38549	0.470396
CG3295	1	7.84704	0.00992976	0.0361695	0.325946	1.38534	0.470241
tra	2	11.2068	0.00458174	0.0210085	0.325371	1.38454	0.469411
CG31195	1	8.19507	0.0100803	0.036535	0.32504	1.38409	0.468934
Lap1	2	13.2378	0.011855	0.0409928	0.32469	1.3836	0.468429
rush	2	14.841	0.00193501	0.0114171	0.324683	1.38359	0.468418
CG6613	1	7.55538	0.012855	0.0435062	0.32284	1.38104	0.46576
CG31365	1	7.905	0.00773714	0.0301123	0.322742	1.38091	0.465619
nes	3	19.5342	0.015231	0.0489581	0.322351	1.38037	0.465054
fs(2)ltoPP43	3	19.3813	0.00317652	0.0161638	0.322331	1.38034	0.465025
Dok	1	7.99171	0.0103637	0.0372267	0.321615	1.37935	0.463993
Spn	10	50.2216	0.00211043	0.0121837	0.320731	1.37813	0.462717
twe	3	18.6268	0.00209275	0.0121125	0.320689	1.37808	0.462656
Spps	2	13.4337	0.00318797	0.0161988	0.320656	1.37803	0.462608
CG5815	1	7.27251	0.015196	0.048901	0.320114	1.37729	0.461827
CG5065	5	22.7915	0.000769916	0.00596593	0.319192	1.37602	0.460497
Map205	3	22.6796	0.00563852	0.0242899	0.319145	1.37595	0.460429
PRAS40	1	8.71948	0.00717727	0.0286105	0.318705	1.37535	0.459794
CG18549	1	7.57166	0.00765864	0.0298874	0.318524	1.3751	0.459533
ssh	3	21.4899	0.00823095	0.0315006	0.318509	1.37508	0.459511
Mes2	2	11.6589	0.00152508	0.00961629	0.317986	1.37436	0.458757
drk	5	29.158	7.76639e-05	0.00109904	0.317671	1.37392	0.458302
trbd	1	7.81807	0.00860322	0.0325416	0.316946	1.37293	0.457257
sip2	3	14.9511	0.00459176	0.0210289	0.315745	1.37128	0.455524
Mob4	2	14.2406	0.00913029	0.0339344	0.314296	1.36929	0.453433
Mcm2	1	9.0858	0.0087262	0.0328969	0.313864	1.3687	0.452811
PI31	5	24.7001	0.00245776	0.0135266	0.313437	1.36812	0.452194
PEK	3	18.783	0.00587566	0.0249694	0.312354	1.36664	0.450632
RtGEF	7	33.9414	0.000607419	0.00497943	0.312173	1.36639	0.450371
fus	8	43.0027	1.56491e-05	0.000351515	0.311643	1.36567	0.449606
Msp300	7	34.8709	0.000187998	0.00208865	0.311095	1.36492	0.448816
CG12118	2	12.8162	0.0134981	0.0450774	0.310502	1.36411	0.447959
Pis	2	12.2992	0.0113755	0.0396862	0.310397	1.36397	0.447808
Miga	3	19.2815	0.00316752	0.0161404	0.309723	1.36305	0.446836
defl	1	7.33344	0.0147912	0.0479885	0.309414	1.36263	0.44639
lmgA	4	20.1088	0.0150876	0.0486489	0.309005	1.36207	0.445799
CG8841	2	14.5897	0.00821205	0.0314443	0.307966	1.36065	0.444301
RanBPM	6	32.0612	0.00546615	0.0237826	0.307866	1.36052	0.444157
MED1	3	21.8642	0.00166731	0.0101929	0.307789	1.36041	0.444045
l(3)mbt	1	8.33386	0.0117647	0.0407302	0.307169	1.35957	0.44315
REPTOR-BP	4	21.254	0.0119684	0.0411837	0.307147	1.35954	0.44312
ZAP3	4	25.1017	0.00429849	0.0200506	0.307128	1.35952	0.443092
Lrr47	2	12.4024	0.00626541	0.0261544	0.307119	1.3595	0.443079
Zwilch	1	7.58957	0.0139356	0.0459957	0.307073	1.35944	0.443013
Wbp2	6	36.9336	5.35225e-05	0.0008404	0.307042	1.3594	0.442968
Spt5	1	8.39083	0.0101448	0.0366464	0.306642	1.35885	0.442391
mmy	3	20.8184	0.00173832	0.0105295	0.306547	1.35873	0.442254
SAK	1	6.86606	0.0147502	0.0479158	0.306282	1.35837	0.441872
pst	3	23.1526	0.00291281	0.0152454	0.306004	1.35799	0.44147
CG1311	1	7.4635	0.0100053	0.0363617	0.305987	1.35797	0.441446
CG6299	5	24.5835	0.00481648	0.021724	0.305827	1.35775	0.441215
jar	7	40.0797	0.000217167	0.00230711	0.305711	1.35759	0.441048
O-fut1	2	13.988	0.0023673	0.0131516	0.305669	1.35753	0.440987
Pms2	1	7.05093	0.0125179	0.0425956	0.30556	1.35738	0.44083
CG10365	4	25.2887	0.000945754	0.00689299	0.304769	1.35631	0.439689
CG3530	3	13.8173	0.0115595	0.0402165	0.304401	1.35581	0.439157
Trc8	3	21.6979	0.00217788	0.0124614	0.304034	1.35532	0.438629
RabX1	1	7.60937	0.0101305	0.0366179	0.303662	1.35481	0.438092
Mekk1	2	14.7317	0.0129784	0.0437808	0.303366	1.35441	0.437665
Pdk1	9	58.8858	7.88311e-07	4.5533e-05	0.303303	1.35432	0.437574
Pp2C1	2	16.0985	0.00196227	0.0115462	0.303261	1.35427	0.437513
CG12177	3	20.2521	0.00512725	0.0227987	0.303191	1.35417	0.437413
Vps53	1	7.12533	0.0112436	0.0393474	0.30313	1.35409	0.437324
betaggt-I	2	14.4084	0.00645186	0.0266283	0.303112	1.35407	0.437298
Myt1	1	7.3176	0.0115083	0.0400755	0.302375	1.35307	0.436235
eRF1	7	40.5636	0.000241642	0.00248919	0.302245	1.35289	0.436047
CG9945	2	12.7085	0.0108234	0.0383314	0.302167	1.35279	0.435935
Smurf	2	14.1267	0.00612872	0.0257452	0.301549	1.35195	0.435043
toc	8	37.4373	1.97634e-05	0.000412807	0.301104	1.35135	0.434402
glu	1	8.53393	0.0144412	0.0470742	0.300786	1.35092	0.433943
CG31145	3	13.0896	0.001136	0.00784831	0.300702	1.35081	0.433821
Pof	3	18.8885	0.00358481	0.0175548	0.29998	1.34983	0.43278
yem	2	16.107	0.00123937	0.00832698	0.29929	1.3489	0.431784
CG2938	3	18.9896	0.00057938	0.00479993	0.2988	1.34824	0.431078
Su(var)3-7	2	16.0813	0.00134726	0.00883426	0.298335	1.34761	0.430406
Lsd-2	5	36.8303	0.000743098	0.00583399	0.298196	1.34743	0.430206
vap	6	36.9059	0.00354714	0.0174142	0.29811	1.34731	0.430082
GAPcenA	2	13.8504	0.00129895	0.00859964	0.297474	1.34645	0.429164
Osbp	1	8.71975	0.0152832	0.0490701	0.29733	1.34626	0.428956
svr	7	36.756	0.00102864	0.00728284	0.297062	1.3459	0.428571
CG12567	6	32.3427	0.00346993	0.0171598	0.297041	1.34587	0.428539
CG11984	6	41.5142	0.00180157	0.0108013	0.29701	1.34583	0.428495
Rev1	1	7.18055	0.0112996	0.0395068	0.29654	1.3452	0.427817
fbl	7	35.6603	0.00157443	0.00983669	0.295907	1.34435	0.426904
Nrt	3	16.9132	0.00897556	0.0335238	0.295652	1.344	0.426536
kcc	5	30.7295	1.19127e-05	0.000286943	0.295502	1.3438	0.426319
Atg14	1	7.21094	0.0138793	0.0459035	0.295128	1.3433	0.425779
Pdcd4	4	32.4015	0.00706784	0.0283139	0.295042	1.34318	0.425655
DNApol-delta	1	8.31554	0.0093116	0.0344386	0.294693	1.34271	0.425152
CG11164	2	11.3965	0.00564838	0.0242977	0.292862	1.34026	0.42251
CG6406	2	14.2739	0.011973	0.0411871	0.292498	1.33977	0.421986
CG1971	4	20.6921	0.0152278	0.0489581	0.292282	1.33948	0.421673
dgt5	1	7.18861	0.0128442	0.0434838	0.29221	1.33938	0.42157
Phm	2	14.5067	0.0146766	0.0477179	0.292091	1.33922	0.421398
Patr-1	2	15.121	8.90226e-05	0.00121437	0.290858	1.33757	0.41962
Atg18a	7	38.0782	7.16283e-05	0.00103962	0.290456	1.33704	0.41904
CG8202	1	7.20764	0.0132128	0.0443601	0.287917	1.33365	0.415376
IntS8	1	7.04704	0.0140246	0.0462353	0.287773	1.33345	0.415168
put	3	19.0997	0.000216534	0.00230393	0.287469	1.33305	0.41473
usp	2	13.4942	0.0117283	0.040666	0.286904	1.3323	0.413915
Rab8	3	20.7588	6.07008e-06	0.000178492	0.284814	1.32951	0.4109
Pak3	2	15.3048	0.00513556	0.0228267	0.284604	1.32924	0.410596
MAPk-Ak2	3	18.7557	0.00711016	0.0284442	0.284062	1.32852	0.409815
Mmp1	5	23.3003	0.0100375	0.0364448	0.28388	1.32827	0.409552
Ubc2	4	24.0545	0.00224011	0.0126992	0.283826	1.3282	0.409475
Tsp96F	3	18.3081	0.000439768	0.00392521	0.283273	1.32747	0.408677
smg	5	40.755	4.61142e-05	0.000754535	0.283186	1.32735	0.408551
pod1	4	21.743	0.013879	0.0459035	0.282233	1.32609	0.407177
CG34179	2	11.3466	0.00999473	0.0363497	0.280728	1.32409	0.405005
rl	6	32.7354	0.00340126	0.0169125	0.280289	1.32351	0.404371
Syx17	2	13.2598	0.00273714	0.0146373	0.279375	1.3223	0.403052
snama	2	12.7647	0.0129257	0.0436552	0.277378	1.31966	0.400171
CG13921	5	23.6667	0.0026071	0.0141491	0.277061	1.31925	0.399715
Dref	2	14.1725	0.000968217	0.00698609	0.276733	1.31881	0.399241
CG3726	2	13.9083	0.0142292	0.0466419	0.27665	1.3187	0.399121
CG10866	2	10.4093	0.0041296	0.019423	0.275728	1.31749	0.397791
svp	4	18.1668	0.00179368	0.0107611	0.274994	1.31652	0.396733
Kat60	2	14.3234	0.00838401	0.0319043	0.274986	1.31651	0.39672
CG43658	5	26.3555	0.000259358	0.00263366	0.274757	1.31621	0.39639
pea	1	7.85298	0.014283	0.0467336	0.274749	1.3162	0.396379
CG7806	1	7.8259	0.0142465	0.0466681	0.273323	1.31432	0.394322
Eip75B	5	28.3946	0.00788137	0.0304933	0.272949	1.31383	0.393782
dl	6	31.7394	0.0119128	0.0410921	0.272409	1.31312	0.393003
Cyp6u1	2	13.6898	0.00561108	0.0241993	0.271651	1.31213	0.391909
CG12942	1	7.79317	0.0152165	0.0489391	0.271642	1.31212	0.391896
pie	2	13.3516	0.0019013	0.0112753	0.270699	1.31088	0.390536
mal	2	12.4236	0.0152132	0.0489391	0.270095	1.31009	0.389664
Cerk	2	12.9969	0.00148703	0.00944708	0.270066	1.31005	0.389622
ThrRS	4	25.6678	0.00538388	0.0235719	0.269175	1.30888	0.388338
Shc	1	7.72642	0.0133314	0.044626	0.269171	1.30888	0.388332
ash2	3	18.0618	0.000121104	0.00152336	0.269038	1.30871	0.38814
Rop	2	15.2052	0.000609333	0.0049915	0.268801	1.30839	0.387798
woc	5	35.1544	0.000162598	0.00189185	0.268786	1.30838	0.387777
CG12163	3	21.6863	0.00355757	0.0174503	0.26784	1.30714	0.386412
fog	6	25.3364	0.0140859	0.0463834	0.267702	1.30696	0.386213
CG17019	2	14.2328	0.00640793	0.0265438	0.267604	1.30683	0.386071
CG8915	2	13.483	0.00226601	0.012782	0.267404	1.30657	0.385783
Men-b	3	18.8812	0.0128675	0.0435236	0.267243	1.30636	0.385551
CG3356	1	8.27897	0.0146724	0.0477179	0.266888	1.30589	0.385037
Dek	5	32.2108	0.0108051	0.0383314	0.266837	1.30583	0.384964
Hrb27C	8	57.4645	5.50038e-07	3.45943e-05	0.266459	1.30533	0.38442
CG6966	2	15.6106	0.00467872	0.0212296	0.266127	1.3049	0.38394
swm	3	23.8339	0.00157371	0.00983669	0.265994	1.30473	0.383749
NTPase	4	25.7727	5.2591e-06	0.00016954	0.265695	1.30434	0.383317
Flo2	10	44.302	0.0105543	0.0377639	0.265657	1.30429	0.383262
CG2218	2	15.2515	0.00144282	0.00925976	0.265223	1.30372	0.382636
CG2186	2	14.3599	0.000621948	0.00508014	0.265012	1.30345	0.382331
sqd	5	39.7989	1.22125e-08	2.06355e-06	0.264991	1.30342	0.382301
CG3238	2	13.4618	0.0102578	0.0369485	0.264436	1.3027	0.381501
Miro	4	24.7569	0.00469091	0.0212678	0.264368	1.30261	0.381402
CG3077	2	12.5895	0.00885712	0.0332686	0.261673	1.2991	0.377514
stck	4	27.2961	0.0119519	0.0411523	0.26153	1.29892	0.377308
CG10904	2	12.2787	0.000996448	0.00712375	0.261507	1.29889	0.377275
CG7510	2	13.6731	0.00754274	0.0295458	0.261232	1.29853	0.376878
Pgi	3	22.3687	0.0032576	0.0164006	0.261148	1.29842	0.376757
Nna1	3	14.8799	0.0046703	0.0212199	0.26088	1.29807	0.376371
Cbl	2	14.7939	0.00480264	0.0216703	0.260597	1.2977	0.375962
CG4670	2	11.0775	0.00517405	0.0229258	0.259866	1.29676	0.374907
CG42319	5	21.4553	0.00920054	0.0341253	0.258564	1.29507	0.373029
CG16989	2	14.423	0.00595931	0.025229	0.257843	1.29414	0.371988
CG11686	2	10.6288	0.0149216	0.0482787	0.256993	1.29304	0.370762
CD98hc	3	19.3776	0.000191258	0.00211999	0.25699	1.29303	0.370758
Unc-76	4	20.3431	0.00837195	0.0318865	0.256711	1.29267	0.370355
CG45085	2	13.7404	0.00421579	0.0197382	0.255321	1.29088	0.36835
unk	5	26.5319	6.01896e-05	0.000905986	0.255201	1.29072	0.368177
RhoGAP92B	5	25.2818	0.00933281	0.0344945	0.254325	1.28959	0.366914
CG17002	3	19.0962	0.0110436	0.038764	0.253663	1.28874	0.365958
insv	2	14.0476	0.0095482	0.0350958	0.253608	1.28867	0.36588
Gk1	2	13.9506	0.0149593	0.0483315	0.252547	1.2873	0.364348
CG9784	2	12.4915	0.00250453	0.0137373	0.251159	1.28551	0.362346
Ankle2	4	27.0684	0.000245846	0.00252332	0.250949	1.28524	0.362043
CG7987	2	16.0014	0.0132282	0.0443722	0.250574	1.28476	0.361502
CG6568	2	12.9892	0.00688115	0.0278156	0.250568	1.28476	0.361493
Btk29A	8	35.5376	0.00314254	0.0160545	0.250428	1.28457	0.361291
CycD	2	14.3768	0.00696519	0.0280117	0.250199	1.28428	0.360961
CG1737	2	14.6047	0.00129728	0.00859364	0.249799	1.28377	0.360384
Bx	5	22.8592	0.000150737	0.00178877	0.248927	1.28265	0.359126
fu2	2	13.1848	0.0100517	0.0364845	0.247234	1.28048	0.356683
CG7530	4	23.5144	0.00322148	0.0162839	0.246593	1.27966	0.355758
hep	5	33.1537	1.81682e-05	0.000388813	0.246359	1.27936	0.355421
CG8032	2	13.5603	0.00242351	0.0133837	0.246315	1.2793	0.355358
CG10916	2	10.5024	0.00390637	0.0186678	0.246071	1.27899	0.355005
CG10494	2	12.846	0.00606098	0.0255269	0.245806	1.27865	0.354623
CG9384	2	12.2048	0.0152493	0.0490029	0.245659	1.27846	0.354411
CG18858	2	14.0992	0.00505381	0.0225786	0.245414	1.27815	0.354057
bbc	4	26.6375	0.000141497	0.00169692	0.245378	1.2781	0.354006
CG12428	5	29.0026	0.00215409	0.0123538	0.245019	1.27765	0.353488
GstT3	3	18.2382	0.0121983	0.0417821	0.24362	1.27586	0.351469
CG9005	3	23.7348	1.31426e-06	6.41324e-05	0.24234	1.27423	0.349622
Strica	2	10.8757	0.00835774	0.0318768	0.241963	1.27375	0.349079
CG2698	7	40.9527	0.00240099	0.0132788	0.241785	1.27352	0.348822
Baldspot	2	14.2435	0.000221426	0.00234226	0.240717	1.27216	0.347281
gw	6	43.5697	0.000452619	0.00401232	0.238878	1.26982	0.344627
Ada3	2	13.7959	0.00487971	0.0219306	0.237866	1.26854	0.343167
jp	5	25.3563	0.00238703	0.0132468	0.23773	1.26837	0.342972
Pdk	3	15.3623	0.00543989	0.0237048	0.237222	1.26772	0.342239
Chmp1	2	14.8298	0.0141555	0.0465046	0.236928	1.26735	0.341814
CG8026	3	21.5612	0.000790457	0.00607347	0.23653	1.26685	0.341241
CG7324	2	14.3244	0.00320948	0.0162643	0.235811	1.26593	0.340203
CG17270	2	12.0009	0.00420346	0.0196967	0.233188	1.26262	0.33642
CG31678	3	13.6684	0.00815447	0.0313151	0.232837	1.26218	0.335912
Pink1	7	44.576	0.000950076	0.00690803	0.232422	1.26165	0.335315
lqfR	2	15.5091	0.00656485	0.0270114	0.231479	1.26046	0.333954
CG6191	3	19.0364	0.0113639	0.0396703	0.2314	1.26036	0.333839
CG14621	3	15.9588	0.00112272	0.00780483	0.231359	1.26031	0.333781
cv	3	18.057	0.00379567	0.0182702	0.229989	1.25859	0.331803
AspRS-m	3	20.5813	0.00207991	0.0120661	0.22996	1.25855	0.331762
yata	2	15.5275	0.0110551	0.0387767	0.229531	1.25801	0.331143
sced	2	14.2948	0.00302284	0.0156334	0.229494	1.25796	0.33109
CG10979	2	14.8906	0.00460945	0.0210437	0.228933	1.25726	0.33028
CG33156	5	30.4044	0.0055208	0.0239468	0.226236	1.25387	0.32639
RhoGAPp190	7	38.5457	0.000468627	0.00410311	0.226012	1.25359	0.326066
alphaCOP	2	15.7301	0.00530698	0.0233231	0.225382	1.2528	0.325157
egl	2	14.5702	0.000956378	0.00693773	0.225234	1.25262	0.324944
EcR	5	27.3073	5.98605e-05	0.000903574	0.224391	1.25156	0.323727
spn-F	2	14.5464	0.0102658	0.0369653	0.224073	1.25116	0.323269
qkr54B	4	22.2265	0.000151364	0.00179245	0.223294	1.25019	0.322145
SERCA	8	53.8203	1.32342e-11	1.07017e-08	0.223051	1.24988	0.321794
srl	3	23.6418	0.000196963	0.00216068	0.222283	1.24892	0.320686
Blos4	2	10.4733	0.0136974	0.0454878	0.222238	1.24887	0.320621
CG32579	3	15.7387	0.0111117	0.038946	0.22221	1.24883	0.320582
CG3165	2	12.9075	0.00507761	0.022652	0.221615	1.24809	0.319723
nocte	4	30.8993	8.40769e-06	0.000230468	0.219504	1.24546	0.316677
CG6454	3	20.2808	0.00816595	0.0313309	0.219445	1.24539	0.316593
app	8	35.6556	0.0032581	0.0164006	0.218909	1.24472	0.315818
stx	2	13.7818	0.00176764	0.0106444	0.21767	1.24318	0.314031
CG9062	2	13.9485	0.00315645	0.0161037	0.21704	1.24239	0.313123
E2f1	5	32.1462	4.4042e-05	0.000727882	0.215869	1.24094	0.311433
RhoBTB	3	21.7196	0.000490696	0.00424058	0.215235	1.24015	0.310518
godzilla	4	25.8037	0.000533657	0.00450524	0.214802	1.23962	0.309893
nrv2	3	14.771	0.000510219	0.00436598	0.214229	1.23891	0.309067
CG3797	2	14.4183	0.000249018	0.00255177	0.21376	1.23832	0.30839
Clic	2	14.4235	0.000374135	0.00349759	0.21299	1.23737	0.307279
Lis-1	4	22.179	0.00453528	0.0208654	0.212928	1.2373	0.30719
Slc45-1	3	13.6388	0.0112075	0.0392331	0.211826	1.23593	0.305601
sowah	3	18.9015	0.00893432	0.0334148	0.211699	1.23578	0.305418
Pi4KIIalpha	3	18.4285	0.0067973	0.0276806	0.211097	1.23503	0.304549
Tbc1d15-17	3	17.9733	0.000541226	0.00454319	0.210146	1.23386	0.303176
Spred	3	21.3047	0.00161284	0.00999396	0.210102	1.2338	0.303114
AIF	2	14.9322	0.0123338	0.042158	0.209354	1.23288	0.302034
MCPH1	4	24.9532	0.00174316	0.0105415	0.208068	1.2313	0.300179
Moe	13	69.4796	3.90948e-05	0.00066958	0.206809	1.22975	0.298362
CG17528	2	15.0411	0.0053644	0.0235298	0.205671	1.22835	0.296721
Pvf1	2	13.981	0.00510062	0.022716	0.205137	1.22769	0.29595
AGO1	2	16.4789	0.0081819	0.0313706	0.204061	1.22637	0.294398
CG31638	2	12.1903	0.012748	0.0432356	0.203233	1.22536	0.293203
Tpi	3	23.8518	0.0140522	0.0463131	0.20296	1.22502	0.292809
vlc	8	43.3207	0.0150995	0.0486595	0.201699	1.22348	0.29099
tyn	4	10.3171	0.00402745	0.0190694	0.200953	1.22257	0.289913
CG7841	2	12.9594	0.00140962	0.00908787	0.200511	1.22203	0.289277
CG9018	2	13.2773	0.00852483	0.0323315	0.200316	1.22179	0.288995
Arp3	2	15.674	0.0133691	0.0447389	0.199275	1.22052	0.287493
CG13004	4	19.2218	0.00256105	0.0139743	0.199153	1.22037	0.287318
Sec24CD	3	21.3581	8.52849e-05	0.00117745	0.198611	1.21971	0.286535
PGAP3	2	8.15775	0.0142268	0.0466419	0.198176	1.21918	0.285907
Mob2	5	30.838	0.000515645	0.00438919	0.197587	1.21846	0.285058
Idh	9	53.5258	0.002926	0.0153004	0.196951	1.21768	0.28414
CG10737	9	51.08	0.000940749	0.00687023	0.196897	1.21762	0.284062
CG42258	3	19.3008	0.000753766	0.00588915	0.196694	1.21737	0.283769
Trxr-1	3	24.9838	0.0127142	0.0431469	0.194405	1.21459	0.280468
glob1	6	30.2128	0.00116418	0.00798643	0.193263	1.2132	0.27882
ArfGAP1	2	13.794	0.0109212	0.038537	0.191935	1.21159	0.276903
Rab5	9	51.8902	8.08932e-05	0.00113622	0.190132	1.20941	0.274302
CG1529	3	18.0289	0.000995699	0.00712375	0.189422	1.20855	0.273278
dnc	14	69.0334	0.000110907	0.00142842	0.188936	1.20796	0.272577
EndoA	3	17.3375	0.00967717	0.0354205	0.188299	1.20719	0.271658
CG14207	4	23.8991	0.0065957	0.0270808	0.187573	1.20632	0.270611
ncd	2	11.9305	0.0121831	0.0417575	0.186949	1.20557	0.269711
px	4	24.3177	3.73715e-05	0.00064841	0.186885	1.20549	0.269618
Gprk2	2	14.5599	0.00467285	0.0212199	0.186621	1.20517	0.269237
p	2	10.4298	0.00520036	0.0230216	0.186553	1.20509	0.269139
Fis1	5	27.671	0.00325192	0.016384	0.185745	1.20411	0.267973
Usp2	7	29.7398	0.00445608	0.0206413	0.185662	1.20401	0.267853
roq	3	20.1697	0.000167118	0.00191881	0.184377	1.20247	0.266
CG5746	7	43.721	0.000465626	0.00408253	0.183831	1.20181	0.265212
CG3634	3	18.6057	0.0118693	0.0410168	0.182547	1.20027	0.263359
CG11975	2	12.7127	0.00687395	0.0278156	0.182196	1.19985	0.262854
ssp2	2	16.1961	4.66614e-05	0.000757897	0.18119	1.19864	0.261401
CG9304	2	13.0848	0.000758807	0.00590906	0.181172	1.19862	0.261376
Ubi-p63E	4	30.1303	0.000314566	0.00305972	0.181055	1.19848	0.261207
CG9815	3	10.1444	0.00108906	0.00763896	0.180828	1.19821	0.26088
Mi-2	4	31.8509	2.95028e-05	0.000550249	0.17912	1.19616	0.258415
ssp3	2	13.337	0.013312	0.0445741	0.177833	1.19463	0.256559
Pal1	3	21.2099	0.00552932	0.0239683	0.177161	1.19382	0.255589
CG3107	4	25.591	0.00453175	0.0208637	0.175787	1.19218	0.253606
mod(mdg4)	31	195.676	2.78152e-11	1.62658e-08	0.175495	1.19184	0.253186
CG5776	2	14.7547	0.00524239	0.0231381	0.174389	1.19052	0.25159
Dat	2	13.3802	6.36539e-06	0.000186208	0.173256	1.18917	0.249955
stg	2	16.6041	0.00333214	0.0166696	0.172699	1.18851	0.249152
CG3651	2	14.5578	0.00102838	0.00728284	0.170563	1.18597	0.24607
CG5445	4	25.1029	0.0098795	0.0360187	0.170175	1.18551	0.245511
pho	2	14.5231	0.00116773	0.00800232	0.169761	1.18502	0.244913
oaf	4	26.3196	2.72525e-07	2.17271e-05	0.169624	1.18486	0.244715
CG14195	2	7.60092	0.00996613	0.0362678	0.169486	1.1847	0.244516
Mad	2	13.8966	0.00212824	0.0122388	0.168326	1.18332	0.242842
PP2A-B'	11	65.0077	0.00587223	0.0249694	0.165502	1.17999	0.238769
fra	3	15.5937	0.0100966	0.036535	0.164798	1.17915	0.237753
CG2118	3	20.2087	0.00662962	0.0271836	0.163107	1.17716	0.235314
Herp	2	13.5487	0.014072	0.0463646	0.163087	1.17714	0.235284
Br140	2	15.9585	0.000789953	0.00607347	0.16146	1.17523	0.232938
eIF-4a	6	51.4978	1.9467e-05	0.000408879	0.161363	1.17511	0.232798
laccase2	2	11.0316	0.00410686	0.0193321	0.161133	1.17484	0.232466
Cks85A	3	13.646	0.00963536	0.035343	0.160884	1.17455	0.232106
Vav	3	17.2048	0.00171182	0.0103967	0.158321	1.17154	0.228409
mei-218	3	16.9027	0.00192345	0.0113769	0.15468	1.16728	0.223157
l(1)G0320	2	16.0258	3.41847e-06	0.000125244	0.154531	1.16711	0.222941
CG3812	2	11.751	0.00133152	0.00875387	0.154326	1.16687	0.222645
CG42668	9	46.5029	0.00122186	0.00827314	0.153239	1.1656	0.221078
Swim	2	14.0157	1.20369e-06	6.04189e-05	0.151396	1.16346	0.218418
Stlk	2	14.3045	0.000453552	0.00401232	0.150568	1.16249	0.217224
da	3	21.8893	0.0101449	0.0366464	0.150431	1.16233	0.217026
CG8485	3	17.6084	0.0109335	0.0385481	0.149867	1.16168	0.216212
CG12084	2	14.694	0.00833528	0.0318366	0.14831	1.15987	0.213966
Hrs	2	14.0295	0.00750839	0.0294432	0.148062	1.15959	0.213609
CG6420	2	13.925	0.00387822	0.0185568	0.147896	1.15939	0.213368
jbug	5	27.0689	0.000124494	0.0015522	0.147017	1.15837	0.212101
EbpIII	3	16.6559	0.00862386	0.0325762	0.145328	1.15642	0.209665
dgt1	3	17.1873	0.0122587	0.0419277	0.14487	1.15589	0.209003
Psn	4	25.7027	0.00654053	0.026955	0.144497	1.15546	0.208464
RhoGAP71E	7	37.9843	0.00168819	0.0102974	0.144046	1.15494	0.207814
CLIP-190	11	59.0979	0.00450945	0.0208034	0.143367	1.15415	0.206835
GlcAT-P	4	27.4539	0.00128142	0.00851349	0.14302	1.15375	0.206335
Best1	4	25.7828	0.012056	0.0413844	0.142302	1.15293	0.205299
dpr6	2	9.19303	0.00581728	0.0248425	0.142138	1.15274	0.205062
rho-4	2	13.6826	2.57261e-05	0.000494014	0.141318	1.15179	0.203879
sktl	3	21.2085	0.00320316	0.0162469	0.141062	1.1515	0.203509
KLHL18	3	14.081	0.0108218	0.0383314	0.140171	1.15047	0.202225
Pmp70	4	22.1629	0.00022784	0.00239274	0.139612	1.14983	0.201418
CG5742	3	17.045	0.00490419	0.0220319	0.139361	1.14954	0.201055
CG3301	3	16.6154	0.000511915	0.00437718	0.138524	1.14858	0.199847
Synd	3	16.9963	0.0136627	0.0454379	0.138231	1.14824	0.199425
MTA1-like	4	28.3727	0.00139935	0.00903193	0.138223	1.14823	0.199414
Wee1	2	12.1599	0.0142353	0.0466447	0.137712	1.14765	0.198677
zfh1	3	18.4571	0.000326064	0.00315232	0.137665	1.14759	0.198609
CG16721	3	15.0972	0.00742285	0.0292426	0.137174	1.14703	0.1979
CG7332	2	15.2822	0.00108649	0.00762565	0.137161	1.14701	0.197882
Hex-A	3	24.9318	0.00224784	0.0127239	0.136412	1.14615	0.196801
Ald	10	59.9737	0.00253434	0.0138739	0.136059	1.14575	0.196292
CR31451	2	15.5364	0.00835988	0.0318768	0.134784	1.14429	0.194452
Ih	7	28.1346	0.00452355	0.0208515	0.133764	1.14312	0.192981
Klp3A	2	15.2043	0.000692408	0.00549702	0.132442	1.14161	0.191073
Pka-R2	3	19.3436	0.00294952	0.0153949	0.132012	1.14112	0.190453
RN-tre	5	29.5295	0.000654233	0.00525288	0.131989	1.1411	0.190419
CG30463	3	18.9201	0.000639773	0.00518704	0.130727	1.13966	0.188599
Dg	3	18.9827	1.6937e-05	0.000375146	0.130327	1.1392	0.188023
XNP	4	28.8519	0.000287537	0.00285545	0.129264	1.13799	0.186488
su(sable)	2	14.4224	0.0141795	0.0465697	0.128586	1.13722	0.185511
jing	3	17.9276	0.00999849	0.0363497	0.127968	1.13652	0.184618
CG14478	3	19.8273	0.00704901	0.0282876	0.127922	1.13646	0.184553
Usp1	2	15.0121	0.00298167	0.0154956	0.126545	1.1349	0.182565
Rho1	5	33.9814	0.0004916	0.00424487	0.124503	1.13259	0.17962
cdm	2	13.8702	0.00842532	0.0319982	0.124258	1.13231	0.179267
Cyp6a19	2	16.9532	0.0150569	0.0485638	0.124253	1.1323	0.17926
Cul3	3	18.2201	0.00049878	0.00428754	0.123541	1.1315	0.178232
jagn	2	14.3621	0.000110075	0.00142093	0.122898	1.13077	0.177304
CG11050	3	20.1099	0.00570629	0.0245072	0.12245	1.13026	0.176658
CG7518	5	31.6552	0.0154059	0.04938	0.12092	1.12853	0.17445
Myd88	3	18.9883	1.72429e-06	7.71569e-05	0.119883	1.12737	0.172955
tra2	6	28.0115	0.00298614	0.0155074	0.119869	1.12735	0.172935
m-cup	2	13.7743	0.00151486	0.00958457	0.119381	1.1268	0.17223
nuf	8	45.4787	0.00048229	0.00419355	0.118946	1.12631	0.171603
sbb	6	37.0533	3.54575e-06	0.000128659	0.117706	1.12491	0.169814
Oda	3	25.9189	0.00173074	0.0104891	0.116891	1.124	0.168638
Su(Tpl)	3	24.2133	0.0039875	0.0189198	0.114271	1.12106	0.164858
cact	5	28.403	0.0101995	0.036785	0.113927	1.12067	0.164362
CG34112	2	7.826	0.00979539	0.0357491	0.112503	1.11908	0.162308
CG2924	4	28.2842	0.0093308	0.0344945	0.112214	1.11875	0.161891
Mo25	2	14.2495	2.42593e-05	0.000477634	0.109417	1.11563	0.157855
MED20	2	11.6676	0.0119385	0.0411523	0.109327	1.11553	0.157726
sws	3	22.5645	1.54464e-05	0.000349852	0.108874	1.11502	0.157072
lace	2	13.9285	0.00857764	0.0324883	0.107607	1.11361	0.155243
Set2	2	15.9272	0.00160281	0.00996452	0.105504	1.11127	0.152211
cin	2	14.8287	0.00412858	0.019423	0.104401	1.11005	0.150619
Atf6	3	16.8815	0.00189269	0.0112361	0.103257	1.10878	0.148968
CG13784	4	25.846	0.00683099	0.0277281	0.103099	1.1086	0.148741
S6KL	3	18.9799	0.00583179	0.0248804	0.101288	1.1066	0.146128
CG6650	3	17.5544	0.00621832	0.0260154	0.0995536	1.10468	0.143626
Hel89B	2	10.7863	0.000937432	0.00685573	0.0979915	1.10295	0.141372
CG2201	5	26.7059	0.0114303	0.0398406	0.0977601	1.1027	0.141038
numb	3	19.6513	0.00154865	0.00972346	0.0952057	1.09989	0.137353
CG4768	3	18.0472	0.000757171	0.00590354	0.0951694	1.09985	0.1373
msl-1	2	15.5686	0.0031112	0.0159375	0.0948049	1.09944	0.136775
CG43066	2	10.611	0.00385609	0.0184665	0.0942429	1.09883	0.135964
MEP-1	7	40.6727	0.00705378	0.0282876	0.0938618	1.09841	0.135414
CG6439	2	15.8939	0.0134317	0.0448821	0.0924368	1.09684	0.133358
TMS1	6	28.1543	0.00625683	0.0261329	0.0921068	1.09648	0.132882
Dap160	6	26.1373	0.0141884	0.0465781	0.0915479	1.09587	0.132076
trc	2	14.8992	0.000236286	0.00245376	0.0915264	1.09585	0.132045
PGRP-LB	6	22.7855	0.00030299	0.00299054	0.0904532	1.09467	0.130496
Bub3	2	14.5057	0.0142166	0.0466377	0.0901006	1.09428	0.129988
CG2023	2	11.3918	0.00643639	0.0265936	0.0900237	1.0942	0.129877
sip1	2	12.5284	0.01338	0.0447622	0.0884757	1.09251	0.127643
Spf45	3	18.2541	0.00221949	0.0126139	0.0880227	1.09201	0.12699
mib2	2	14.1268	0.00414205	0.0194573	0.0876166	1.09157	0.126404
Axn	6	24.7351	1.0136e-05	0.0002644	0.0865831	1.09044	0.124913
CG10638	3	17.637	0.0023222	0.012989	0.0837557	1.08736	0.120834
CG8974	5	29.7957	0.012576	0.0427676	0.08319	1.08675	0.120018
CG12316	2	14.4212	0.00382358	0.018373	0.0830556	1.0866	0.119824
Hydr1	5	29.1345	2.21022e-06	9.27213e-05	0.0823334	1.08582	0.118782
Hr39	3	16.7851	0.000677197	0.00540279	0.0822015	1.08567	0.118592
Deaf1	5	28.3514	0.00339001	0.0168749	0.081478	1.08489	0.117548
qtc	9	35.1694	0.0113187	0.0395612	0.0808162	1.08417	0.116593
TAF1B	3	15.3478	0.0089149	0.0333755	0.0807406	1.08409	0.116484
Rm62	11	74.2844	1.76285e-11	1.33048e-08	0.0804411	1.08377	0.116052
CG9795	4	24.3934	0.00260489	0.0141439	0.0789033	1.0821	0.113833
CG34310	3	20.8441	7.65342e-05	0.0010885	0.0781307	1.08126	0.112719
Adf1	4	23.2278	0.0135401	0.0451839	0.077853	1.08096	0.112318
Ac13E	2	12.3723	0.000125959	0.00156358	0.0757849	1.07873	0.109335
Ge-1	2	14.5781	0.000408063	0.00374063	0.0752457	1.07815	0.108557
emp	5	25.8475	0.000193158	0.00213423	0.0751406	1.07804	0.108405
CG12054	4	27.7381	0.00254171	0.0139075	0.074431	1.07727	0.107381
Pif1B	4	25.7438	0.00211551	0.0122006	0.0716578	1.07429	0.10338
nrv1	2	16.9441	2.05427e-05	0.000425942	0.0712269	1.07382	0.102759
CG11593	2	9.37151	0.0086224	0.0325762	0.0711828	1.07378	0.102695
Usp8	2	13.5422	5.89998e-05	0.000896683	0.0692821	1.07174	0.0999529
Tom70	2	12.5901	0.00209196	0.0121125	0.0685712	1.07098	0.0989273
MFS10	3	16.9088	0.0143215	0.0468458	0.0672151	1.06953	0.096971
CkIalpha	4	22.122	0.0123982	0.0422799	0.0656931	1.0679	0.0947751
Hsc70Cb	8	53.4578	0.00102157	0.00724183	0.0639261	1.06601	0.0922258
CG31108	2	14.329	0.00893589	0.0334148	0.0631737	1.06521	0.0911403
Taf7	2	12.2697	0.0112805	0.039452	0.0614613	1.06339	0.0886699
CG31431	3	11.6395	0.00688204	0.0278156	0.0612212	1.06313	0.0883235
Ctr1A	4	20.3286	0.00566247	0.0243375	0.0582638	1.05999	0.0840569
CG8963	4	24.9442	7.33894e-05	0.00105571	0.0582502	1.05998	0.0840372
Gbeta13F	6	42.8864	7.72585e-05	0.00109467	0.0581983	1.05993	0.0839623
CG17715	6	34.391	0.00141545	0.0091151	0.0571721	1.05884	0.0824819
CG9940	3	18.3462	0.000862212	0.00645334	0.0545177	1.05603	0.0786524
PhKgamma	5	29.6718	0.00186236	0.0110909	0.0543861	1.05589	0.0784625
vas	3	23.6529	0.0138902	0.0459126	0.051103	1.05243	0.073726
Reph	2	14.2574	4.1226e-05	0.000696596	0.0498492	1.05111	0.0719172
ced-6	5	27.7165	0.000581934	0.00481232	0.049695	1.05095	0.0716947
CG9265	4	21.5664	0.0142771	0.0467277	0.0495998	1.05085	0.0715573
CG17600	4	19.6926	0.00512137	0.0227905	0.0495902	1.05084	0.0715435
Prm	5	27.2918	2.16442e-06	9.14306e-05	0.0481799	1.04936	0.0695088
RhoGEF4	2	10.6995	0.00218465	0.0124839	0.0478841	1.04905	0.0690821
Ada2b	3	21.5114	0.00106304	0.00749359	0.0456201	1.04668	0.0658159
g	3	20.4295	0.000431215	0.00385912	0.0442041	1.0452	0.0637731
CG9776	2	14.9974	0.00016632	0.00191353	0.0435066	1.04447	0.0627667
CG16833	6	29.7296	0.00255566	0.0139636	0.0433622	1.04432	0.0625584
rb	2	15.8592	0.000198536	0.00217372	0.0431204	1.04406	0.0622096
SCCRO4	3	19.0803	0.00174683	0.0105415	0.0429482	1.04388	0.0619611
Marf	3	21.7007	0.00686924	0.0278156	0.0428938	1.04383	0.0618826
DppIII	2	17.1287	0.00604416	0.0254845	0.0421566	1.04306	0.0608191
Phb2	5	35.869	0.00278948	0.0148331	0.0419461	1.04284	0.0605154
unc-119	2	14.806	0.010828	0.0383314	0.040837	1.04168	0.0589154
BuGZ	5	26.5555	0.001231	0.00830029	0.0406143	1.04145	0.058594
CanA-14F	4	28.2925	0.00439586	0.0203981	0.0399	1.04071	0.0575635
CG11737	3	16.7396	0.0109932	0.0386381	0.0381853	1.03892	0.0550898
sau	3	20.3816	0.00170158	0.0103624	0.0366503	1.03733	0.0528752
CG17167	4	11.3807	0.000155532	0.00182835	0.0366251	1.0373	0.0528389
comm3	3	12.2807	0.00467143	0.0212199	0.0357636	1.03641	0.0515959
kz	2	13.8046	0.00402746	0.0190694	0.0330119	1.03356	0.047626
JhI-21	5	31.5753	0.0110301	0.0387441	0.0307989	1.03128	0.0444334
CG2162	3	22.9333	0.00134282	0.00881793	0.0289636	1.02939	0.0417857
zpg	2	15.7648	0.00656645	0.0270114	0.027894	1.02829	0.0402426
Mlf	7	43.0393	0.00315284	0.0160925	0.027503	1.02788	0.0396784
CG14414	4	17.6445	0.0144106	0.0470285	0.0269506	1.02732	0.0388815
Hs6st	2	11.4877	0.000173159	0.00197217	0.025507	1.02584	0.0367988
PNUTS	4	27.9953	5.4985e-05	0.000856238	0.0250228	1.02534	0.0361002
l(3)05822	2	12.702	0.000115771	0.00146604	0.0249388	1.02525	0.0359791
CG6364	5	26.6025	0.000549137	0.00460002	0.0211258	1.02135	0.0304781
Eps-15	3	20.2348	0.00673745	0.0275062	0.0209369	1.02116	0.0302055
slif	3	20.9276	9.97236e-07	5.35057e-05	0.0187992	1.01898	0.0271215
CG34449	5	32.0271	0.000114344	0.00145612	0.0187182	1.01889	0.0270047
tst	2	13.7545	0.00140101	0.0090375	0.01853	1.0187	0.0267331
wkd	2	11.9771	0.0141142	0.0464631	0.0139919	1.01409	0.020186
CG5708	3	17.4658	0.010506	0.0376268	0.0132219	1.01331	0.0190751
l(2)k09913	8	46.052	0.00156242	0.00978327	0.00922326	1.00927	0.0133064
CG2316	6	37.2273	0.00233391	0.0130351	0.00908884	1.00913	0.0131124
how	6	29.0585	0.0133028	0.0445564	0.00729196	1.00732	0.0105201
Gie	3	16.8449	0.00889526	0.0333638	0.00715429	1.00718	0.0103215
kto	2	13.1084	0.00180323	0.0108013	0.00640703	1.00643	0.00924338
CG12963	13	47.9869	0.0018434	0.0109896	0.00638385	1.0064	0.00920995
SP2637	3	19.2659	0.0136622	0.0454379	0.00620884	1.00623	0.00895746
CG15309	4	20.6812	0.00920314	0.0341253	0.00599683	1.00601	0.00865159
CG31122	2	12.5743	0.00538636	0.0235719	0.0057367	1.00575	0.0082763
Rab6	2	14.9758	0.00951161	0.0350296	0.00184858	1.00185	0.00266694
MBD-like	3	17.5432	0.00371693	0.0180129	0.000933736	1.00093	0.0013471
CG17698	4	21.4723	0.000760965	0.00591682	-0.00101095	0.99899	-0.0014585
CG7457	2	13.5591	0.00471563	0.0213628	-0.00284961	0.997154	-0.00411111
endos	6	37.4496	0.000861817	0.00645334	-0.00581294	0.994204	-0.00838631
CG1677	3	23.8579	1.06593e-05	0.000271787	-0.00589863	0.994119	-0.00850993
CG32758	3	19.83	0.000167563	0.00192197	-0.0073092	0.992717	-0.010545
Fs(2)Ket	5	32.7949	0.000243568	0.00250448	-0.00755877	0.99247	-0.010905
mbf1	5	30.6763	0.00106504	0.00749835	-0.0075956	0.992433	-0.0109581
Tsp97E	5	26.6955	0.00154943	0.00972346	-0.00773711	0.992293	-0.0111623
CG16799	2	10.6983	0.000833473	0.00630732	-0.00866309	0.991374	-0.0124982
Opa1	5	33.8535	0.00641384	0.0265585	-0.0102671	0.989785	-0.0148122
CG10217	2	14.4757	0.0068803	0.0278156	-0.0132294	0.986858	-0.0190859
CG12773	3	18.3298	0.000941235	0.00687023	-0.0137337	0.98636	-0.0198136
Cpr	4	28.9893	0.000116036	0.00146775	-0.013827	0.986268	-0.0199482
polo	2	16.9746	0.0071479	0.0285343	-0.0147198	0.985388	-0.0212361
UGP	4	28.2562	2.98913e-06	0.000115162	-0.0160585	0.98407	-0.0231674
Nsf2	3	19.7262	0.00826319	0.0315932	-0.0160742	0.984054	-0.0231902
nAChRalpha4	5	23.5716	0.00409017	0.0192616	-0.018224	0.981941	-0.0262917
Pat1	3	19.7592	0.00331339	0.0166124	-0.0193682	0.980818	-0.0279424
HDAC6	5	37.0984	1.91444e-07	1.65445e-05	-0.0196658	0.980526	-0.0283718
CG10671	2	9.49862	0.0152784	0.0490688	-0.0213051	0.97892	-0.0307367
hfw	2	11.8315	0.0150452	0.0485528	-0.0219159	0.978323	-0.031618
CG32425	4	29.3968	9.14084e-08	9.49389e-06	-0.0226653	0.97759	-0.0326991
Ttd14	3	21.3711	4.62545e-05	0.000754535	-0.0228217	0.977437	-0.0329248
mdy	4	21.2116	0.0148883	0.0481987	-0.024462	0.975835	-0.0352912
CG13766	2	8.44658	0.00556095	0.0240403	-0.0244658	0.975831	-0.0352967
Top1	5	38.9288	2.23668e-05	0.000452168	-0.0246523	0.975649	-0.0355657
SkpA	9	50.4564	0.000424291	0.00382132	-0.0247352	0.975568	-0.0356854
CG17598	2	13.0994	0.000192004	0.0021248	-0.0262151	0.974125	-0.0378205
mrj	8	43.8323	0.00560589	0.0241861	-0.0283154	0.972082	-0.0408505
Actn	6	38.19	0.00990826	0.0361028	-0.0292589	0.971165	-0.0422117
CG7536	4	23.6437	2.3804e-05	0.000473612	-0.0293718	0.971055	-0.0423746
Dredd	4	17.3696	0.00158066	0.00985928	-0.0295812	0.970852	-0.0426767
CG9509	2	11.5354	9.26859e-06	0.000248061	-0.0304623	0.969997	-0.0439478
Ppcs	3	18.0438	9.70892e-05	0.00130025	-0.0315072	0.968984	-0.0454554
gny	2	11.0558	0.00053688	0.00452908	-0.0322733	0.968242	-0.0465606
Vha100-2	2	17.0707	0.00127163	0.00846831	-0.0333115	0.967237	-0.0480584
yin	4	21.2483	0.0121628	0.0417257	-0.0354824	0.96514	-0.0511903
mahj	2	14.8229	0.00080808	0.00618963	-0.0378523	0.962855	-0.0546094
Vps35	2	14.411	0.00728305	0.0288999	-0.0379021	0.962807	-0.0546812
lama	4	19.1909	0.000516661	0.00439453	-0.0381359	0.962582	-0.0550184
CG42672	10	47.2456	0.00910523	0.0338523	-0.0381654	0.962554	-0.0550611
Bre1	2	15.2076	0.0108613	0.0383891	-0.0382865	0.962437	-0.0552358
Pax	9	47.4965	6.0709e-05	0.000910908	-0.0391223	0.961633	-0.0564416
Pitslre	5	30.7318	0.00180238	0.0108013	-0.0405023	0.960307	-0.0584325
ApepP	2	12.0677	0.0141325	0.0465046	-0.0406349	0.96018	-0.0586238
CG5991	2	15.5657	3.07322e-05	0.000565149	-0.0445863	0.956393	-0.0643244
CG14615	2	12.394	0.00189557	0.0112473	-0.0463247	0.954732	-0.0668324
CycA	2	18.8988	0.00394054	0.0187914	-0.0464486	0.954614	-0.0670112
BicC	3	21.3086	0.00234226	0.0130624	-0.0477697	0.953353	-0.0689171
Hrb98DE	5	36.0149	0.000163434	0.0018934	-0.0478109	0.953314	-0.0689765
CG46280	2	14.3538	9.51186e-05	0.0012789	-0.0479401	0.953191	-0.0691629
snk	3	13.3918	0.00380529	0.0183006	-0.0484125	0.952741	-0.0698445
CG15118	3	18.9025	0.00151449	0.00958457	-0.0488387	0.952335	-0.0704593
coro	6	33.4609	0.0126403	0.0429345	-0.0516652	0.949647	-0.0745372
ClC-c	3	20.9181	2.15281e-05	0.000439927	-0.0541967	0.947246	-0.0781894
Start1	4	22.8902	0.00759605	0.0296944	-0.0545436	0.946917	-0.0786897
CG40045	4	25.5932	0.00467475	0.02122	-0.0555324	0.945981	-0.0801164
Pdp1	12	62.509	0.00355511	0.0174458	-0.058227	0.943436	-0.0840038
CG8116	3	21.5388	0.0107166	0.0381276	-0.0589772	0.942728	-0.0850861
CG17163	2	14.3202	0.00595063	0.0252122	-0.0607543	0.941054	-0.08765
CG14945	2	9.6666	0.00379069	0.0182614	-0.0609824	0.94084	-0.087979
CG1578	3	22.9718	0.000108252	0.00140593	-0.061565	0.940292	-0.0888196
Ada2a	3	13.4701	0.0054751	0.0238044	-0.0642564	0.937765	-0.0927024
NaPi-III	2	16.3992	0.00138766	0.0089924	-0.0659272	0.936199	-0.0951129
SPARC	2	12.1318	0.0109699	0.0386046	-0.0663528	0.935801	-0.0957269
Arp2	3	23.1459	0.00107413	0.00754827	-0.0664939	0.935669	-0.0959304
CG9527	3	19.335	1.72319e-05	0.00037824	-0.0674931	0.934734	-0.097372
CG4753	3	17.8479	6.55853e-05	0.000971848	-0.0682433	0.934033	-0.0984543
Plc21C	5	28.2261	0.0136783	0.0454379	-0.0683108	0.93397	-0.0985517
Aef1	4	25.5009	0.00713064	0.0284848	-0.0692153	0.933126	-0.0998565
ome	3	13.8481	0.0127604	0.0432645	-0.0693855	0.932967	-0.100102
Trl	6	34.116	0.000720873	0.00568711	-0.0695475	0.932816	-0.100336
CG11883	4	20.8459	0.00782942	0.0303447	-0.0719579	0.93057	-0.103813
MAN1	3	19.2422	0.00546162	0.023772	-0.075505	0.927275	-0.108931
GstS1	4	24.1419	0.00389865	0.0186388	-0.0804775	0.922676	-0.116105
[truncated: 1,547 more rows]

## Sheet: overlap with Li et al
overlapping upregulated genes				overlapping downregulated genes
aay				br
ade2				CG10026
ade3				CG10178
Adgf-D				CG10513
Ag5r				CG10514
Apc				CG11200
bnl				CG11382
Bsg25D				CG11425
c11.1				CG11459
caps				CG11892
CBP				CG12811
Cct1				CG13096
cenG1A				CG13252
CG10082				CG13255
CG10103				CG13641
CG10188				CG14526
CG10274				CG14636
CG10383				CG15044
CG10600				CG15818
CG11448				CG16727
CG11619				CG16762
CG11652				CG17026
CG11658				CG17027
CG11825				CG17323
CG12576				CG18249
CG12826				CG18404
CG13117				CG18585
CG13868				CG2736
CG13905				CG30083
CG14196				CG31100
CG14401				CG31104
CG14566				CG31636
CG14572				CG32191
CG14655				CG33099
CG15673				CG33346
CG15784				CG33493
CG17724				CG3625
CG1774				CG3700
CG18067				CG3777
CG18507				CG3823
CG18635				CG4783
CG1882				CG5177
CG2017				CG5589
CG2217				CG5885
CG30389				CG6125
CG31635				CG6126
CG31706				CG6908
CG31729				CG7953
CG32369				CG8745
CG32687				CG8860
CG33474				CG9286
CG3764				CG9669
CG4025				CG9850
CG5009				CRMP
CG5010				Cyp4d14
CG5167				dsx
CG5191				eas
CG5646				Eip74EF
CG5953				ERp60
CG6424				FK506-bp1
CG6428				Hrb87F
CG6688				Jon65Ai
CG7130				Jon66Ci
CG7239				Jon66Cii
CG7470				Jon99Fi
CG7724				net
CG7766				NHP2
CG8034				Nlp
CG8300				Nop60B
CG8620				Orct
CG8630				Pect
cv-2				PGRP-SB1
Cyp309a1				PGRP-SD
Cyp6a22				pip
desat1				pr
Dgp-1				Pu
dl				RpL28
Dnr1				Rrp46
Dro				scf
drongo				wbl
Dyb
Eno
Ero1L
Ets21C
fry
Fur1
Gs1l
GstD5
GstD9
GstE1
gukh
hdc
Hnf4
Hph
Hsf
Idgf3
ImpL2
ImpL3
InR
IP3K2
Irbp
Klp68D
KrT95D
larp
LIMK1
lola
LpR1
mol
msn
MTF-1
Nak
Nos
Pfk
plx
Prat2
Reg-5
Rel
RhoGAP15B
RhoGAP18B
RnrS
rok
Smg5
Socs36E
spir
sra
stau
Taf6
Thor
trbl
Vhl
A3-3
Aats-asp
Aats-phe
Aats-val
Ada2S
Adk1
agt
Alas
Alhambra
Amy-p /// Amy-d
angel
ash2
asrij
AttA /// AttB
az2
bigmax
brn
Bzd
cactin
CAP /// CG12910
CG10163
CG10171
CG10189
CG10376
CG10420
CG10433
CG10462
CG10559
CG10638
CG10671
CG10741
CG10802
CG10916
CG10979
CG10990
CG11009
CG11050
CG11073
CG11079
CG11086
CG11095
CG1113
CG11168
CG11175
CG11299
CG11318
CG11347
CG1135
CG11367
CG11400
CG11655
CG11695
CG11753
CG11814
CG11897
CG11967
CG11984
CG12001
CG12012
CG12054
CG12081
CG12177
CG12264
CG12290
CG12292
CG12299
CG1233
CG12342
CG12534
CG12560
CG12605
CG12715
CG12717
CG12812
CG12868
CG12876
CG12918
CG12946
CG13003
CG13044
CG13189
CG1319
CG13295
CG13315
CG13324
CG13369
CG1347
CG13562
CG13623
CG13624
CG13645
CG13845
CG13923 /// CG12022
CG13933
CG13941
CG13990
CG13995
CG14005
CG14107
CG14121
CG14135
CG14457
CG14495
CG14608
CG14695
CG14907
CG14935
CG15105
CG15251
CG15312
CG15366
CG15611
CG15626
CG15675
CG15735
CG15771
CG1582
CG15861
CG1600
CG1623
CG1637
CG1657
CG16713
CG1673
CG1681
CG16873
CG16971
CG16989
CG17041
CG17065
CG17090
CG17124
CG17265
CG17273
CG17327
CG17383
CG17544
CG17807
CG17836
CG17855
CG17982
CG17999
CG18012
CG18135 /// CG3808
CG18217 /// CG4098
CG18317
CG18473
CG18596
CG1884
CG2076
CG2081
CG2116
CG2196
CG2310
CG2658
CG2698
CG2789
CG2812
CG2909
CG30000
CG30022
CG30023
CG30069
CG30078
CG30079
CG3008
CG30413
CG3077
CG3078
CG3091
CG31012
CG31151
CG31158
CG31272
CG31337
CG31352 /// unc-115
CG31357
CG31388
CG31531
CG31534
CG31535
CG31550
CG31683 /// CG18858
CG31779
CG31781
CG31793
CG31809 /// CG31810
CG31810 /// CG31809
CG31975
CG32041
CG32048
CG32053
CG32091
CG32108
CG32210
CG32307
CG32341
CG32352
CG32429
CG32512
CG32529
CG32560
CG32634
CG32662
CG32663
CG32676
CG32694
CG32695
CG32696
CG32709
CG32711
CG32776
CG32813
CG32857 /// CG32500
CG32912
CG33005
CG33075
CG33138
CG33182
CG33263
CG3328
CG33291
CG33329
CG33338
CG3476
CG3488
CG3615
CG3672
CG3719
CG3740
CG3799
CG3808 /// CG18135
CG3825
CG3838
CG3880
CG4096
CG4213
CG4301
CG4322
CG4367
CG4407
CG4523
CG4576
CG4618
CG4658
CG4713
CG4726
CG4786
CG4797
CG4887
CG4893
CG4998
CG5039
CG5080
CG5118
CG5127
CG5150
CG5162
CG5205
CG5326
CG5346
CG5397
CG5429
CG5498
CG5571
CG5604
CG5639
CG5640
CG5644
CG5652
CG5773
CG5999
CG6014
CG6017
CG6045
CG6175
CG6214
CG6272
CG6512
CG6608
CG6687
CG6689
CG6785
CG6835 /// CG32495
CG6836
CG6904
CG7044
CG7083
CG7125
CG7192
CG7207
CG7219
CG7221
CG7224
CG7228
CG7267
CG7272
CG7331
CG7337
CG7417
CG7552
CG7589
CG7686
CG7737
CG7824
CG7832
CG7896
CG7967
CG7973
CG7986
CG7988
CG8010
CG8104
CG8132
CG8202
CG8206
CG8232
CG8281
CG8399
CG8552
CG8709
CG8913
CG8942
CG9025
CG9394
CG9399
CG9418
CG9449
CG9503
CG9517
CG9518
CG9528
CG9715
CG9746
CG9747
CG9753
CG9773
CG9813
CG9821
CG9836
chico
Chmp1
chrw
clt
Coprox
COQ7
Cpr
Cralbp
crm
Cyp28d1
Cyp4p1
Cyp4p2
Cyp6a17
Cyp6a20
Cyp6a23
Cyp6a8
Cyp6d4
Cyp9b1
Cyp9b2
Cyt-b5 /// CG2137
Dab
Dat
dlp
dm
DnaJ-60
DNApol-
dnc
dre4
dream
Dys
ect
egl
Epac
escl /// CG31864
faf
Fdxh
formin3
Fpps
Gapdh2
Gasp
GATAe
Gfat2
gol
GstE7
hep
Hex-A
Hlc
HLH106
Hmgs
Hr96
Hsp70Bb /// Hsp70Bc /// Hsp70Ba /// Hsp70Bbb /// Hsp70Aa /// Hsp70Ab
Hsp70Bc /// Hsp70Aa /// Hsp70Ab /// Hsp70Ba /// Hsp70Bbb /// Hsp70Bb
ifc
ImpL1
ire-1
kek1
kkv
klar
kraken
Krn /// CG32177
Ku80 /// CG31826
L
l(2)44DEa
l(3)02640
lectin-28C
Lk6
Lnk
Marf
Mekk1
melt
Mer
mfas
milt
Mio
Mnt
mre11
mRpL28
mrt
mus210
nahoda
Ndae1
nemy
Nf1
NitFhit
nocturnin
nord
Oatp74D
Obp49a
olf186-M
Osi2
p53
Paip2
Pcaf
Pdk
PEK
Pgi
PGRP-LC
PGRP-LF
PH4EFB
Pi3K59F
Pi3K92E
Pk17E
Pka-R2
Pkc
Prx2540-1 /// CG12896 /// Prx2540-2
Prx2540-2 /// Prx2540-1 /// CG12896
pyd
pyr
RabX4
rad50
Rala
ran /// CG14991
Rbp1
rdgA
RecQ5
ref(2)P
RhoGAP68F
RNaseX25
RpL3
RpS9
Rst(1)JH
S
Sap47
scrt
scyl
sda
shakB
shark
Smg6
SNF4A
sni
Spn27A
Sr-CI
stck
stich1
Sur
Syx17
Syx8
Tie
tim
Timp
Tina-1
Tis11
toe
tra
trx
Tsp42Ed
Tsp42Eg
Tsp42Er
tun
UbcD6
Ubp64E
Ugt36Bc
Ugt86Da
vav
wgn
yem

## Sheet: overlap with Liu et al
CG10383
Dph1
CG11825
CG12896
CG13868
CG15673
Acbp6
CG16758
CG16898
CG31769
SCaMC
CG5550
CG5966
CG7130
Prat2
Ldh
DnaJ-1
Prx2540-2
Rel
Diap1
Prx2540-1
TotM
vri
Mal-B2
ImpL2
Socs36E
IP3K2
Drat
Pepck1
Asap
Hsp22
stv
aay
Paics
GstD2
Hsp67Bc
Hsp23
bmm
trbl
Hsp68
h
Spn88Eb
Spn28Dc
Sirup
Lpin
Thor
Fst

## Sheet: hypoxia genes in foxo
target_id	num_aggregated_transcripts	sum_mean_obs_counts	pval	qval	beta	FC	log2FC
CG42235	5	30.8146	1.92016e-22	2.21126e-18	-1.29598	0.273629	-1.86971
mod(mdg4)	31	185.48	2.672e-20	1.53854e-16	0.337446	1.40136	0.486831
Ets21C	4	16.8723	2.51697e-18	9.66179e-15	4.47286	87.6071	6.45298
Hph	4	27.6665	5.52969e-18	1.592e-14	1.91824	6.80895	2.76743
Rm62	11	76.3893	3.3867e-17	7.80025e-14	0.17294	1.18879	0.249499
Hsromega	5	27.0735	7.38456e-17	1.41734e-13	1.45202	4.27174	2.09483
ImpL2	3	19.0976	1.94481e-16	3.19949e-13	1.62424	5.07455	2.34328
CG11652	3	18.7801	4.08119e-16	5.22211e-13	1.61602	5.03302	2.33142
Socs36E	3	18.1691	3.71259e-16	5.22211e-13	8.09923	3291.93	11.6847
LpR2	7	34.9361	5.28005e-16	6.0805e-13	5.22928	186.659	7.54426
CG1882	6	34.4401	7.15694e-16	7.49266e-13	1.24556	3.4749	1.79697
ImpL3	4	22.4146	1.29647e-15	1.24417e-12	3.12407	22.7388	4.50709
Eip71CD	6	34.1861	1.82497e-15	1.61665e-12	-0.299596	0.741117	-0.432226
Fer1HCH	8	54.526	1.0378e-13	8.53668e-11	0.833829	2.30212	1.20296
l(1)G0196	8	43.3053	1.54122e-13	1.18325e-10	-0.50019	0.606416	-0.721621
HmgZ	4	23.1128	2.98051e-13	2.14523e-10	-1.31692	0.26796	-1.89991
Hk	8	32.3613	3.53476e-13	2.39449e-10	-1.03404	0.355566	-1.49181
Atpalpha	9	58.7039	6.48065e-13	4.14617e-10	-0.572837	0.563923	-0.826429
CG5196	2	13.9555	5.79161e-12	3.51033e-09	2.41555	11.1959	3.4849
b	3	18.7673	1.36627e-11	7.867e-09	1.54009	4.66501	2.22188
CG32694	6	20.9936	1.57559e-11	8.64021e-09	1.00502	2.73197	1.44994
SERCA	8	55.944	1.7089e-11	8.9453e-09	0.580562	1.78704	0.837574
lola	22	139.807	1.86638e-11	9.34486e-09	0.0621627	1.06414	0.0896818
IM3	2	12.7702	2.251e-11	1.0801e-08	1.89599	6.65912	2.73533
Jra	2	14.3795	3.95184e-11	1.82038e-08	0.952031	2.59097	1.37349
B52	8	42.8716	4.54569e-11	2.01339e-08	-0.293682	0.745514	-0.423694
BuGZ	5	26.5075	4.82206e-11	2.0567e-08	-0.282588	0.75383	-0.407689
Spn42Da	11	56.0289	6.42864e-11	2.64401e-08	0.614034	1.84787	0.885864
CG4562	5	28.7866	6.89429e-11	2.73775e-08	-0.936446	0.392019	-1.35101
hdly	3	18.7184	7.47015e-11	2.86754e-08	0.848547	2.33625	1.22419
AttB	2	8.34571	8.31067e-11	2.9908e-08	3.89599	49.2049	5.62073
Hsp22	2	10.331	8.15673e-11	2.9908e-08	2.87527	17.7302	4.14814
Sam-S	9	58.3577	9.82117e-11	3.42729e-08	-0.501594	0.605565	-0.723647
Vm26Ab	2	10.8639	1.26746e-10	4.29297e-08	-6.42708	0.00161716	-9.27232
Fas2	6	25.1148	2.29487e-10	7.55079e-08	-0.808145	0.445684	-1.16591
hfp	9	41.425	3.54484e-10	1.13395e-07	-0.406826	0.66576	-0.586926
Caper	7	44.7294	3.82622e-10	1.15598e-07	0.500849	1.65012	0.722573
Hsp68	1	7.4605	3.91485e-10	1.15598e-07	4.59282	98.7722	6.62603
Nplp2	3	22.2339	3.75026e-10	1.15598e-07	-1.30954	0.269945	-1.88926
tj	2	13.2396	4.97759e-10	1.43305e-07	-1.73798	0.175876	-2.50737
wit	2	11.0683	5.57732e-10	1.56655e-07	-1.1187	0.326705	-1.61394
CG42240	3	12.091	5.882e-10	1.58813e-07	0.779826	2.18109	1.12505
CG4269	2	10.1288	5.92996e-10	1.58813e-07	1.89836	6.67495	2.73876
stv	7	38.613	6.43317e-10	1.68374e-07	2.0473	7.74694	2.95363
DnaJ-1	2	14.7485	6.94237e-10	1.77663e-07	0.973655	2.6476	1.40469
l(2)efl	2	13.2205	7.43731e-10	1.86192e-07	1.4083	4.089	2.03175
CG42336	5	26.6625	7.60721e-10	1.86393e-07	-0.703235	0.494981	-1.01455
Smvt	1	5.61436	8.66806e-10	2.07961e-07	-2.90613	0.0546872	-4.19265
Gpdh	6	41.0654	9.20429e-10	2.1632e-07	-0.32551	0.722159	-0.469612
CG11155	3	15.9803	9.68999e-10	2.18804e-07	-0.797867	0.450289	-1.15108
CG16743	2	11.0251	9.55222e-10	2.18804e-07	-1.42147	0.241358	-2.05075
Hrb27C	8	56.0709	1.17831e-09	2.60951e-07	0.366664	1.44291	0.528985
CG4928	2	14.3805	1.25671e-09	2.68006e-07	-0.864145	0.421412	-1.2467
Gs2	6	34.5193	1.23525e-09	2.68006e-07	-1.15914	0.313755	-1.67229
Xrp1	5	33.3653	1.28878e-09	2.69846e-07	0.908582	2.4808	1.31081
bnl	2	11.2964	1.37886e-09	2.83552e-07	2.80102	16.4614	4.04101
h	2	14.1072	1.48105e-09	2.99224e-07	1.24589	3.47603	1.79744
CG6145	5	26.4666	1.58244e-09	3.14196e-07	-0.887437	0.41171	-1.2803
psd	2	8.90466	1.73059e-09	3.37788e-07	-4.16654	0.0155058	-6.01105
br	7	23.2274	2.17342e-09	4.17152e-07	-1.14536	0.318109	-1.65241
CG33301	2	12.3681	2.41537e-09	4.5599e-07	1.01432	2.75749	1.46336
DOR	6	33.4139	2.52179e-09	4.68402e-07	-0.486369	0.614855	-0.701682
CG1461	2	10.4276	2.56281e-09	4.68466e-07	-2.33845	0.0964771	-3.37367
Hsp23	1	6.54931	3.42206e-09	6.15756e-07	4.76762	117.639	6.87822
Unc-115b	5	24.6859	3.88001e-09	6.87418e-07	-0.311173	0.732587	-0.448927
CG32751	2	8.49051	4.98985e-09	8.58971e-07	-2.73592	0.0648342	-3.9471
Diedel3	2	11.8554	4.99749e-09	8.58971e-07	-1.52944	0.216657	-2.20652
CG15211	4	19.5722	6.20682e-09	1.03591e-06	2.01969	7.536	2.9138
Rtnl1	11	68.7531	6.1437e-09	1.03591e-06	0.120048	1.12755	0.173192
kay	5	28.0756	6.86808e-09	1.1299e-06	0.939682	2.55917	1.35567
CG7564	4	23.3761	7.02318e-09	1.13914e-06	-0.212956	0.808191	-0.307231
CG15096	2	14.3729	7.42272e-09	1.17096e-06	-1.90776	0.148412	-2.75232
Hn	4	17.661	7.38486e-09	1.17096e-06	-1.5532	0.211571	-2.24079
GstD2	1	5.92438	7.83455e-09	1.21923e-06	3.6803	39.6581	5.30954
IP3K2	6	30.3478	8.99592e-09	1.38129e-06	1.54174	4.67272	2.22426
ACC	6	38.8579	9.20004e-09	1.39405e-06	-1.12017	0.326225	-1.61606
Stat92E	8	48.0539	9.34735e-09	1.39798e-06	0.841517	2.31988	1.21405
CG43673	1	6.20181	1.11407e-08	1.64482e-06	-2.5947	0.0746685	-3.74336
Jon99Ciii	2	18.6169	1.20075e-08	1.75036e-06	-1.51036	0.22083	-2.17899
CG18135	5	31.5475	1.31535e-08	1.89344e-06	-0.995067	0.369699	-1.43558
CG34166	4	17.7437	1.36983e-08	1.92378e-06	-1.32265	0.266428	-1.90818
Ppcs	3	17.7306	1.36857e-08	1.92378e-06	-0.117493	0.889147	-0.169506
CG33470	2	14.5245	1.40548e-08	1.95006e-06	1.89914	6.68014	2.73988
egh	3	20.3811	1.44873e-08	1.98613e-06	1.15179	3.16384	1.66168
CG11796	2	5.36302	1.48919e-08	2.01758e-06	-3.45953	0.0314445	-4.99105
CG9449	2	8.79278	1.5416e-08	2.04322e-06	-2.18782	0.112161	-3.15635
sqd	5	40.3819	1.54359e-08	2.04322e-06	-0.026269	0.974073	-0.0378981
PHGPx	3	22.0559	1.57884e-08	2.06612e-06	0.589876	1.80376	0.851011
Jon25Bii	2	16.3434	1.60692e-08	2.07925e-06	-2.28319	0.101958	-3.29395
Hsp70Bbb	1	6.8598	1.62804e-08	2.08316e-06	5.26068	192.613	7.58956
Hsp70Bb	1	7.1424	2.1278e-08	2.69272e-06	5.57764	264.448	8.04684
Mvl	6	36.4245	2.1608e-08	2.70476e-06	-0.239274	0.787199	-0.3452
CG32369	1	7.2735	2.26082e-08	2.79952e-06	1.62142	5.06025	2.33921
NTPase	4	25.3625	2.45412e-08	2.98246e-06	0.623939	1.86627	0.900154
Tmhs	2	7.10006	2.46035e-08	2.98246e-06	-2.81216	0.0600749	-4.05709
CaMKI	5	32.0599	2.49945e-08	2.9983e-06	-0.218234	0.803937	-0.314846
CG31324	2	10.3552	2.5865e-08	3.07074e-06	-1.38112	0.251297	-1.99253
CG3106	2	7.42827	2.99739e-08	3.46297e-06	-2.79938	0.0608477	-4.03865
PMCA	10	56.4596	2.94868e-08	3.46297e-06	-0.363138	0.69549	-0.523897
nos	2	17.6455	3.0071e-08	3.46297e-06	0.600244	1.82256	0.86597
Lsd-2	5	37.2634	3.12878e-08	3.56743e-06	0.610703	1.84173	0.881058
Hers	8	41.0744	3.2243e-08	3.64029e-06	1.73487	5.66816	2.50288
CG15067	2	13.5137	3.32392e-08	3.71634e-06	1.58112	4.86039	2.28107
CG13315	2	16.4989	3.51716e-08	3.80543e-06	-0.975115	0.377149	-1.40679
CG16758	5	20.4961	3.53578e-08	3.80543e-06	1.77359	5.892	2.55876
CG4839	2	10.58	3.47866e-08	3.80543e-06	-0.954689	0.384932	-1.37732
cu	6	30.1433	3.50574e-08	3.80543e-06	0.561752	1.75374	0.810437
Cyp6a18	2	10.4442	3.68289e-08	3.92705e-06	-1.50323	0.222412	-2.1687
CAP	16	62.3208	3.8679e-08	4.08649e-06	-0.480847	0.618259	-0.693716
Jon44E	2	8.67151	3.92519e-08	4.10932e-06	-2.90606	0.0546909	-4.19255
PGRP-SC1b	2	9.68631	4.03283e-08	4.18397e-06	-2.41537	0.0893347	-3.48464
CG5321	2	12.7063	4.21126e-08	4.29175e-06	1.7226	5.59908	2.48519
MRP	13	66.9975	4.20393e-08	4.29175e-06	-0.351014	0.703974	-0.506406
CG7130	1	6.24662	4.40675e-08	4.38528e-06	1.70305	5.49066	2.45698
CG8620	2	10.928	4.47745e-08	4.38528e-06	0.872732	2.39344	1.25909
Dgp-1	2	13.8892	4.46809e-08	4.38528e-06	0.790171	2.20377	1.13998
Eno	6	34.5872	4.49342e-08	4.38528e-06	0.424386	1.52865	0.61226
Nmda1	8	32.5438	4.44871e-08	4.38528e-06	1.48061	4.39561	2.13606
CG8560	2	10.5482	4.56982e-08	4.42236e-06	-2.61709	0.0730148	-3.77567
CG12963	12	52.6372	4.62996e-08	4.44321e-06	0.0601112	1.06195	0.0867222
CG12896	1	6.77434	5.13587e-08	4.81249e-06	1.98296	7.26422	2.86081
CG7142	1	5.71327	5.18191e-08	4.81249e-06	2.50305	12.2197	3.61114
Ero1L	1	8.29052	5.16859e-08	4.81249e-06	1.30896	3.70233	1.88843
Vm26Aa	2	13.1358	5.06115e-08	4.81249e-06	-4.5373	0.0107023	-6.54594
Rgk1	3	13.5432	5.28643e-08	4.87028e-06	1.39537	4.03646	2.01309
nonA	4	24.9599	5.38462e-08	4.92137e-06	-0.503573	0.604367	-0.726503
Hsp70Bc	1	6.21632	5.57326e-08	5.05367e-06	5.21242	183.537	7.51993
SLO2	8	33.3012	5.76617e-08	5.18775e-06	1.12554	3.08188	1.62381
CG33258	2	10.6789	6.13877e-08	5.48016e-06	-1.2551	0.285048	-1.81072
CoRest	9	49.5979	6.33261e-08	5.60972e-06	1.37044	3.93709	1.97713
CG43394	5	21.5553	6.46081e-08	5.67458e-06	-0.848232	0.428171	-1.22374
NaPi-T	2	11.5024	6.50438e-08	5.67458e-06	-1.03949	0.353633	-1.49967
Top1	5	38.8188	6.62356e-08	5.73511e-06	0.0598436	1.06167	0.086336
Vm32E	2	9.57977	6.76965e-08	5.77761e-06	-6.62701	0.00132412	-9.56075
eas	6	25.3645	6.77299e-08	5.77761e-06	-0.378514	0.684878	-0.54608
trol	10	43.7902	6.89737e-08	5.84045e-06	-0.358818	0.698502	-0.517664
spict	2	14.4626	6.95316e-08	5.84471e-06	0.890903	2.43733	1.2853
CG13992	3	10.3689	7.54225e-08	6.24867e-06	-1.38191	0.251099	-1.99367
Cyp4ad1	2	8.82223	7.52154e-08	6.24867e-06	-1.83192	0.160106	-2.6429
Prx2540-2	1	7.67927	7.95556e-08	6.54402e-06	2.32159	10.1919	3.34935
CG15279	2	10.2865	8.30014e-08	6.77903e-06	-1.32156	0.26672	-1.9066
CG2765	4	22.7798	8.69368e-08	7.05045e-06	-1.01165	0.36362	-1.4595
Sirup	2	14.9904	8.83652e-08	7.11618e-06	1.23968	3.45452	1.78849
Cht4	1	6.37652	9.14324e-08	7.31205e-06	2.86853	17.6111	4.13841
CG5326	1	5.54792	9.30906e-08	7.39332e-06	-3.50013	0.0301935	-5.04962
CG15673	1	6.36165	1.05435e-07	8.3164e-06	1.3729	3.94676	1.98067
pan	9	31.4758	1.07255e-07	8.4024e-06	-0.828579	0.436669	-1.19539
CG45061	1	4.47787	1.17982e-07	9.18029e-06	3.19296	24.3604	4.60647
Obp99b	1	6.02444	1.1948e-07	9.23445e-06	4.8691	130.203	7.02462
emp	5	27.3809	1.20554e-07	9.25532e-06	0.0441494	1.04514	0.0636942
CG33181	8	43.4661	1.21645e-07	9.27726e-06	-0.450953	0.637021	-0.650588
CG4199	6	35.8992	1.23292e-07	9.27994e-06	0.997723	2.7121	1.43941
CG6171	2	13.8814	1.22801e-07	9.27994e-06	0.607283	1.83544	0.876125
CG16898	1	6.85418	1.27477e-07	9.53266e-06	2.67238	14.4744	3.85543
dsx	4	17.7159	1.30083e-07	9.66476e-06	-0.612528	0.541979	-0.883691
2022-12-01	5	24.9639	1.43079e-07	1.05621e-05	-0.100852	0.904067	-0.145499
mirr	2	9.28698	1.4447e-07	1.05969e-05	-1.08889	0.336589	-1.57094
CG6340	4	25.672	1.4552e-07	1.06064e-05	-0.140642	0.868801	-0.202903
Eglp4	6	21.9338	1.53612e-07	1.11258e-05	-1.45989	0.232262	-2.10617
Bgb	2	13.89	1.62027e-07	1.15179e-05	0.735608	2.08675	1.06126
CG31259	2	6.65094	1.6112e-07	1.15179e-05	-2.07323	0.125779	-2.99104
fok	4	24.1422	1.61502e-07	1.15179e-05	0.959895	2.61142	1.38484
CG17124	3	16.344	1.69374e-07	1.19663e-05	-0.641971	0.526254	-0.926168
CG11984	6	41.2333	1.75465e-07	1.23211e-05	0.29225	1.33944	0.421627
CG10154	2	7.12782	1.96065e-07	1.36842e-05	-1.74985	0.173801	-2.52449
CG2061	3	18.1379	2.02073e-07	1.40185e-05	0.575245	1.77757	0.829903
CG3842	4	18.4161	2.05545e-07	1.41358e-05	1.22368	3.39967	1.76539
fru	7	25.0888	2.06218e-07	1.41358e-05	0.0876905	1.09165	0.126511
CG6910	2	10.8175	2.37034e-07	1.6152e-05	-2.06977	0.126215	-2.98605
CG17715	6	34.3176	2.41847e-07	1.6383e-05	-0.0124146	0.987662	-0.0179105
CG5028	4	25.347	2.59591e-07	1.74822e-05	0.531603	1.70166	0.76694
CG4456	4	12.3292	2.69607e-07	1.80511e-05	1.86123	6.43161	2.68518
CG6602	1	5.3327	2.74475e-07	1.80887e-05	-1.97295	0.139046	-2.84637
CrebA	1	6.47825	2.7488e-07	1.80887e-05	-1.28813	0.275786	-1.85838
swi2	1	4.87814	2.74196e-07	1.80887e-05	-2.37345	0.0931584	-3.42417
tna	3	18.9197	2.77015e-07	1.81256e-05	-0.555997	0.5735	-0.802134
Diap1	6	32.1244	2.83728e-07	1.84599e-05	1.68707	5.40362	2.43393
puc	2	13.2388	2.85585e-07	1.84764e-05	0.814269	2.25752	1.17474
CG2137	1	4.15949	2.91586e-07	1.85519e-05	3.47457	32.2838	5.01274
Jon65Aii	1	7.84258	2.91137e-07	1.85519e-05	-1.12645	0.324182	-1.62512
PNUTS	4	29.0677	2.88723e-07	1.85519e-05	-0.0764956	0.926357	-0.11036
CG14207	4	23.5803	3.00775e-07	1.89274e-05	0.680022	1.97392	0.981065
CR45046	2	5.29195	2.99144e-07	1.89274e-05	-3.90411	0.0201589	-5.63244
Tgi	2	13.4906	3.27789e-07	2.05153e-05	0.711995	2.03805	1.02719
CG32023	1	4.56723	3.33597e-07	2.0766e-05	-3.70429	0.0246177	-5.34416
Yp2	2	22.8496	3.37857e-07	2.09181e-05	-0.916398	0.399957	-1.32208
CG31769	1	7.21754	3.42502e-07	2.10923e-05	1.37965	3.9735	1.99041
Gadd45	1	6.58284	3.50934e-07	2.14965e-05	1.61787	5.04234	2.33409
LanB1	2	13.0369	3.56962e-07	2.17501e-05	-1.16415	0.312188	-1.67951
CG10140	1	4.43287	3.59902e-07	2.17787e-05	2.49836	12.1626	3.60437
Jon99Fi	1	8.79092	3.62139e-07	2.17787e-05	-1.85193	0.156934	-2.67177
htt	2	13.1775	3.63105e-07	2.17787e-05	0.480793	1.61736	0.693638
CR45018	3	16.8686	3.75448e-07	2.22334e-05	0.905374	2.47286	1.30618
Prx2540-1	1	7.67765	3.74159e-07	2.22334e-05	2.11982	8.32961	3.05825
Tango5	6	31.4873	3.76477e-07	2.22334e-05	-0.076314	0.926525	-0.110098
ndl	1	6.51762	3.90165e-07	2.29242e-05	-2.65991	0.0699543	-3.83744
CG31077	1	5.67472	3.92901e-07	2.29677e-05	-2.15924	0.115413	-3.11512
CG3168	5	23.0125	4.07768e-07	2.37164e-05	1.98467	7.27665	2.86327
CG14820	1	5.32499	4.17279e-07	2.39074e-05	-1.81826	0.162309	-2.62319
IMPPP	2	11.8767	4.13793e-07	2.39074e-05	1.6693	5.30845	2.40829
mag	1	7.40508	4.16048e-07	2.39074e-05	-2.22808	0.107735	-3.21444
CG8303	2	12.4123	4.24537e-07	2.40836e-05	-2.31068	0.0991941	-3.3336
salt	2	12.9934	4.2388e-07	2.40836e-05	-1.07245	0.342168	-1.54722
Mondo	8	41.2696	4.56332e-07	2.56347e-05	0.145121	1.15618	0.209366
Vml	1	5.93357	4.54116e-07	2.56347e-05	-5.50076	0.00408367	-7.93592
Su(var)2-10	11	61.4399	4.62525e-07	2.58565e-05	0.348329	1.4167	0.502533
GstD5	1	4.60762	4.7115e-07	2.62114e-05	3.08407	21.8472	4.44937
CG31233	2	11.3517	4.77589e-07	2.64419e-05	0.125089	1.13325	0.180465
CG8468	2	11.1501	4.85552e-07	2.67541e-05	-1.02219	0.359806	-1.47471
Elp1	3	16.944	4.99922e-07	2.74148e-05	-0.0283328	0.972065	-0.0408756
Muc4B	2	7.1553	5.06034e-07	2.74882e-05	-2.95281	0.0521927	-4.26001
Rbp9	7	19.6136	5.05292e-07	2.74882e-05	0.855607	2.3528	1.23438
Acer	2	15.0581	5.13364e-07	2.77554e-05	-0.58634	0.55636	-0.84591
CD98hc	4	21.3182	5.39058e-07	2.90084e-05	-0.0532509	0.948142	-0.0768248
scrib	15	78.8461	5.46046e-07	2.92478e-05	2.84297	17.1667	4.10154
GIIIspla2	2	12.1209	5.59472e-07	2.96907e-05	1.33285	3.79183	1.92289
Oatp58Dc	2	11.6266	5.57652e-07	2.96907e-05	-1.22643	0.293338	-1.76936
CG32698	4	17.7863	6.32696e-07	3.327e-05	-0.667835	0.512818	-0.963482
CG5367	1	4.80762	6.31259e-07	3.327e-05	-2.1099	0.12125	-3.04395
ps	13	62.7643	6.46829e-07	3.38586e-05	-0.519752	0.594668	-0.749844
AttA	1	5.64478	6.54643e-07	3.41125e-05	3.25198	25.8414	4.69161
mei-38	3	20.165	6.78866e-07	3.52154e-05	0.596446	1.81565	0.860489
UGP	4	28.3631	7.01944e-07	3.62053e-05	-0.0491465	0.952042	-0.0709035
mtd	18	93.84	7.04237e-07	3.62053e-05	-0.0442687	0.956697	-0.0638663
Gli	4	20.1097	7.28869e-07	3.71401e-05	2.58315	13.2387	3.72669
Vha16-1	4	35.4431	7.28265e-07	3.71401e-05	-0.309437	0.73386	-0.446423
CG15829	2	11.5255	8.09841e-07	4.09041e-05	1.45602	4.28884	2.10059
CG5966	2	12.121	8.08076e-07	4.09041e-05	1.59923	4.94922	2.3072
Csk	4	17.2631	8.54256e-07	4.2959e-05	0.543581	1.72216	0.784222
CG8997	2	12.3125	8.70602e-07	4.35907e-05	-1.95063	0.142185	-2.81416
CG2186	2	14.6324	9.04734e-07	4.50683e-05	0.128496	1.13712	0.185381
FASN3	1	7.55857	9.07941e-07	4.50683e-05	-2.78429	0.061773	-4.01688
CG33099	1	5.55931	1.04057e-06	4.81737e-05	-1.28094	0.277775	-1.84801
CG7888	3	14.1807	9.92587e-07	4.81737e-05	-1.04047	0.35329	-1.50107
CG9509	2	13.3084	1.03685e-06	4.81737e-05	1.61156	5.0106	2.32498
CG9733	1	4.90089	1.04388e-06	4.81737e-05	2.02849	7.60258	2.92649
ClC-a	6	28.3401	1.04191e-06	4.81737e-05	-0.908974	0.402937	-1.31137
His2A:CG33832	1	7.47387	1.06672e-06	4.81737e-05	1.24405	3.46963	1.79478
His2A:CG33835	1	7.47387	1.06672e-06	4.81737e-05	1.24405	3.46963	1.79478
His2A:CG33838	1	7.47387	1.06672e-06	4.81737e-05	1.24405	3.46963	1.79478
His2A:CG33841	1	7.47387	1.06672e-06	4.81737e-05	1.24405	3.46963	1.79478
His2A:CG33844	1	7.47387	1.06672e-06	4.81737e-05	1.24405	3.46963	1.79478
His2A:CG33847	1	7.47387	1.06672e-06	4.81737e-05	1.24405	3.46963	1.79478
His2A:CG33850	1	7.47387	1.06672e-06	4.81737e-05	1.24405	3.46963	1.79478
His2A:CG33862	1	7.47387	1.06672e-06	4.81737e-05	1.24405	3.46963	1.79478
His2A:CG33865	1	7.47387	1.06672e-06	4.81737e-05	1.24405	3.46963	1.79478
His3:CG33818	1	3.65839	1.0433e-06	4.81737e-05	4.26131	70.9026	6.14777
His3:CG33821	1	3.65839	1.0433e-06	4.81737e-05	4.26131	70.9026	6.14777
His3:CG33824	1	3.65839	1.0433e-06	4.81737e-05	4.26131	70.9026	6.14777
His3:CG33827	1	3.65839	1.0433e-06	4.81737e-05	4.26131	70.9026	6.14777
His3:CG33830	1	3.65839	1.0433e-06	4.81737e-05	4.26131	70.9026	6.14777
Treh	6	32.9141	9.98804e-07	4.81737e-05	-0.740383	0.476931	-1.06815
Vha26	3	20.3099	9.89446e-07	4.81737e-05	-0.508473	0.601414	-0.733571
nemy	4	17.5986	1.00087e-06	4.81737e-05	-0.386578	0.679378	-0.557715
rb	3	17.6283	1.00379e-06	4.81737e-05	3.25729	25.979	4.69927
CG7536	4	23.4382	1.0824e-06	4.85532e-05	-0.270272	0.763172	-0.389921
Fer2LCH	5	26.4367	1.08355e-06	4.85532e-05	0.556951	1.74534	0.80351
CG34383	7	28.6555	1.18204e-06	5.27613e-05	-0.960986	0.382516	-1.38641
CG16727	1	5.47628	1.20199e-06	5.34443e-05	-2.29095	0.10117	-3.30515
CG32512	4	22.789	1.21105e-06	5.36404e-05	0.522971	1.68703	0.754488
CG10659	1	5.53838	1.22296e-06	5.39601e-05	-2.23142	0.107376	-3.21925
CG9067	1	6.36938	1.23357e-06	5.42204e-05	1.06001	2.88641	1.52928
CG13321	2	14.5239	1.28789e-06	5.63928e-05	1.2355	3.44008	1.78244
CG34116	1	5.87215	1.30528e-06	5.69378e-05	1.11612	3.053	1.61023
Zip71B	1	5.49902	1.37595e-06	5.97942e-05	-1.53296	0.215896	-2.21159
CG32834	1	6.74252	1.38792e-06	6.00875e-05	-1.31523	0.268413	-1.89747
CG14204	2	7.91449	1.39678e-06	6.02448e-05	3.24443	25.6471	4.68072
CG17574	8	37.16	1.41786e-06	6.06991e-05	-0.341014	0.711049	-0.49198
Culd	4	21.8968	1.41626e-06	6.06991e-05	1.06176	2.89146	1.5318
Bx	5	21.7253	1.44524e-06	6.14573e-05	0.13992	1.15018	0.201862
Rpn13	6	35.8619	1.44624e-06	6.14573e-05	0.482207	1.61965	0.695678
DCAF12	1	7.59725	1.46234e-06	6.1913e-05	0.867989	2.38212	1.25224
BI-1	2	14.1036	1.5169e-06	6.39875e-05	0.754061	2.12562	1.08788
CG2930	5	27.2379	1.52476e-06	6.40843e-05	-0.685536	0.50382	-0.989019
GstE7	1	7.29423	1.53996e-06	6.42633e-05	1.80379	6.07259	2.60231
Reg-2	1	7.13935	1.54018e-06	6.42633e-05	1.84959	6.35723	2.6684
MFS17	5	28.9478	1.55937e-06	6.45756e-05	-0.111059	0.894886	-0.160224
snRNP-U1-70K	2	14.5521	1.56448e-06	6.45756e-05	-0.0597153	0.942033	-0.086151
spn-F	2	13.7912	1.55687e-06	6.45756e-05	0.481732	1.61888	0.694993
rush	2	14.8998	1.61525e-06	6.64327e-05	0.585741	1.79632	0.845045
Qtzl	2	11.8959	1.63195e-06	6.68811e-05	0.696116	2.00595	1.00428
CG31343	1	8.44055	1.65068e-06	6.74086e-05	-1.81671	0.16256	-2.62096
CG43370	1	4.83779	1.78336e-06	7.25697e-05	1.95401	7.05692	2.81904
CaMKII	9	45.7703	1.80093e-06	7.30266e-05	-0.388776	0.677886	-0.560886
Scp2	1	6.14303	1.81375e-06	7.32179e-05	-1.57028	0.207988	-2.26543
spartin	2	13.5786	1.81837e-06	7.32179e-05	1.19907	3.31704	1.7299
CG7530	4	22.2732	1.84236e-06	7.39253e-05	-0.240887	0.785931	-0.347526
Pur-alpha	6	30.4581	1.85747e-06	7.42728e-05	-0.486546	0.614746	-0.701938
luna	2	10.6367	1.87688e-06	7.47894e-05	0.945886	2.57509	1.36462
snRNA:U2:14B	1	4.59772	1.96719e-06	7.81177e-05	3.21693	24.9514	4.64105
CG16978	1	5.89251	2.00189e-06	7.91815e-05	2.29838	9.958	3.31586
Ptpmeg2	8	46.1283	2.00773e-06	7.91815e-05	0.586321	1.79736	0.845883
GstD1	2	14.2211	2.03981e-06	8.01721e-05	1.21753	3.37885	1.75653
Axud1	3	16.9929	2.05849e-06	8.05669e-05	0.46133	1.58618	0.665559
CG34426	1	3.47038	2.06384e-06	8.05669e-05	-3.91929	0.0198553	-5.65433
hth	5	22.3794	2.09455e-06	8.14893e-05	-0.493888	0.610249	-0.71253
klar	7	47.9231	2.1625e-06	8.38496e-05	-0.445819	0.640299	-0.643181
CG10420	1	7.31967	2.18814e-06	8.42762e-05	0.886982	2.42779	1.27964
upd3	1	4.11349	2.18803e-06	8.42762e-05	2.87993	17.813	4.15486
CG12795	1	8.14159	2.29579e-06	8.81279e-05	0.879349	2.40933	1.26863
Gs1l	2	15.618	2.30379e-06	8.81411e-05	0.685726	1.98521	0.989294
CG10553	1	6.20966	2.31934e-06	8.81678e-05	-2.04052	0.129961	-2.94385
CR43196	1	4.53056	2.3198e-06	8.81678e-05	-2.32489	0.0977946	-3.3541
vnd	2	7.58137	2.33255e-06	8.83606e-05	-1.43572	0.237943	-2.07131
Picot	4	24.3803	2.3407e-06	8.83788e-05	-0.672193	0.510588	-0.969769
Nox	3	11.4254	2.3507e-06	8.84664e-05	2.50365	12.227	3.612
Mcm3	2	16.1195	2.35997e-06	8.85256e-05	0.493147	1.63746	0.711461
GstE8	2	11.487	2.46203e-06	9.20542e-05	1.27609	3.58262	1.84101
CG34043	1	5.95552	2.55694e-06	9.52936e-05	-1.1497	0.316733	-1.65866
CG16836	1	6.81379	2.57146e-06	9.55255e-05	1.90648	6.72939	2.75048
neb	1	7.68369	2.58191e-06	9.56054e-05	0.940718	2.56182	1.35717
SPoCk	6	34.4885	2.65473e-06	9.79866e-05	-0.480523	0.61846	-0.693248
CG14186	1	5.89593	2.67438e-06	9.83968e-05	1.31924	3.74057	1.90326
Aac11	1	8.19546	2.70619e-06	9.92499e-05	-0.903209	0.405267	-1.30306
Dredd	4	17.4211	2.72743e-06	9.94025e-05	0.169064	1.1842	0.243908
alpha-Man-Ia	9	49.0073	2.72761e-06	9.94025e-05	1.19703	3.31027	1.72695
Dhc62B	1	4.855	2.74603e-06	9.97581e-05	1.5298	4.61724	2.20703
wdb	6	32.8461	2.78658e-06	0.000100913	2.51229	12.3331	3.62447
CG45060	1	4.28616	2.86447e-06	0.000103408	2.11341	8.27645	3.04901
Ser8	1	5.11214	2.89767e-06	0.00010428	-2.48736	0.0831293	-3.5885
MFS3	1	5.09018	3.055e-06	0.000109599	1.45908	4.30202	2.10501
CG9850	4	15.1264	3.14205e-06	0.000112372	-1.65472	0.191146	-2.38725
Dp1	7	39.3083	3.21743e-06	0.000114712	-0.734274	0.479854	-1.05933
apolpp	4	32.6287	3.23602e-06	0.000115019	-0.568383	0.566441	-0.820003
CG44325	4	18.1244	3.26258e-06	0.000115606	0.4543	1.57507	0.655417
vir-1	5	29.9535	3.40359e-06	0.000120232	1.19292	3.29671	1.72103
Neos	2	12.2838	3.46098e-06	0.000121886	0.779831	2.1811	1.12506
CG11034	2	13.6051	3.48772e-06	0.000122453	-0.82093	0.440022	-1.18435
wbl	2	7.19582	3.52966e-06	0.000123549	-1.72077	0.178928	-2.48255
His1:CG33816	1	7.31743	3.54761e-06	0.000123801	2.13815	8.4837	3.08469
CG1673	1	7.49885	3.84651e-06	0.000133423	-0.962189	0.382056	-1.38815
alphagamma-element:CR32865	1	4.43298	3.8378e-06	0.000133423	1.78766	5.97544	2.57904
Rh50	3	11.807	3.8625e-06	0.000133575	-0.972707	0.378058	-1.40332
kar	2	13.6018	3.90033e-06	0.000133803	-0.789588	0.454032	-1.13913
snRNA:U1:21D	1	5.66368	3.91557e-06	0.000133803	1.77389	5.89373	2.55918
snRNA:U1:95Ca	1	5.66368	3.91557e-06	0.000133803	1.77389	5.89373	2.55918
snRNA:U1:95Cb	1	5.66368	3.91557e-06	0.000133803	1.77389	5.89373	2.55918
CR44029	1	5.03381	3.95738e-06	0.000134832	-1.24693	0.287385	-1.79894
Jon99Cii	1	10.1132	4.1785e-06	0.000141946	-1.97233	0.139132	-2.84547
CG1646	5	26.2553	4.27994e-06	0.000144964	-0.653647	0.520145	-0.943013
CG30047	1	4.5782	4.45445e-06	0.000150018	-1.79082	0.166824	-2.5836
trbl	1	8.05836	4.4552e-06	0.000150018	1.02066	2.77503	1.4725
miple2	4	13.4089	4.53854e-06	0.000152378	-1.17048	0.310217	-1.68865
CG14961	1	4.51979	4.55259e-06	0.000152406	2.33424	10.3217	3.3676
CG5550	2	10.8949	4.61962e-06	0.000154202	1.70528	5.50293	2.4602
prage	8	25.8939	4.74302e-06	0.000157863	3.08141	21.7892	4.44554
Chmp1	2	14.5055	4.89253e-06	0.00016237	0.534008	1.70575	0.77041
Obp19c	2	12.2433	4.91667e-06	0.000162702	-2.90383	0.0548128	-4.18934
CG14431	1	6.026	4.96315e-06	0.000163474	1.17146	3.2267	1.69006
Rbp1-like	3	15.9599	4.96838e-06	0.000163474	0.388989	1.47549	0.561193
ifc	2	13.5033	4.99176e-06	0.000163775	0.537017	1.7109	0.774752
CG43402	2	9.45269	5.03512e-06	0.000164729	-0.970679	0.378826	-1.40039
CG17752	1	7.48706	5.09365e-06	0.00016581	-1.30267	0.271805	-1.87936
Hsp67Bc	1	4.62616	5.09697e-06	0.00016581	2.65175	14.1789	3.82567
su(w[a])	7	32.7239	5.33834e-06	0.000173173	-0.336764	0.714078	-0.485847
CG33110	1	5.12911	5.36346e-06	0.000173499	-1.36535	0.25529	-1.96979
CG3819	2	10.9149	5.43936e-06	0.000175461	-1.60914	0.20006	-2.32149
CG2310	2	12.1157	5.51135e-06	0.000177287	0.524571	1.68973	0.756796
Dmtn	5	32.0238	5.61911e-06	0.00018025	0.555343	1.74254	0.80119
Vhl	2	11.7129	5.63592e-06	0.000180287	0.784548	2.19142	1.13186
CG8908	1	5.60568	5.66328e-06	0.00018066	2.00555	7.43016	2.89339
Vha55	3	25.9777	5.77147e-06	0.000183603	-0.300573	0.740394	-0.433635
SPR	2	8.50706	5.82185e-06	0.000184696	-1.22573	0.293543	-1.76836
Lmpt	14	63.8548	5.88177e-06	0.000186084	-0.02624	0.974101	-0.0378563
CG18258	1	3.94945	5.93638e-06	0.000186919	-2.18101	0.112927	-3.14654
Pde8	9	32.2789	5.94063e-06	0.000186919	-0.986412	0.372912	-1.42309
Zn72D	6	36.2369	6.00835e-06	0.000188535	-0.265042	0.767174	-0.382375
CG15406	1	7.37407	6.06671e-06	0.000189849	-1.08925	0.336467	-1.57146
CG10512	3	12.1734	6.10415e-06	0.000190502	-0.7604	0.46748	-1.09702
dgt2	2	13.2558	6.1267e-06	0.000190689	0.569345	1.76711	0.821391
CG17271	2	13.5392	6.17944e-06	0.000191704	-0.472969	0.62315	-0.68235
NFAT	6	29.9371	6.19261e-06	0.000191704	-0.36432	0.694669	-0.525603
Jon65Aiv	1	10.6383	6.31877e-06	0.000194564	-1.39871	0.246915	-2.01791
bnb	3	13.5791	6.30975e-06	0.000194564	-0.921924	0.397753	-1.33006
Gs1	3	23.9309	6.40378e-06	0.000196133	0.362585	1.43704	0.5231
sgg	13	66.7698	6.39726e-06	0.000196133	-0.003602	0.996404	-0.00519659
CG4570	1	8.79856	6.42145e-06	0.000196152	1.07056	2.91702	1.5445
CG32473	3	23.0469	6.47399e-06	0.000196687	-0.509296	0.600919	-0.734759
CG8925	2	5.98031	6.47627e-06	0.000196687	-1.06096	0.346124	-1.53064
P5cr-2	2	12.7059	6.50726e-06	0.000196687	0.903125	2.4673	1.30293
jim	5	22.7616	6.50441e-06	0.000196687	-0.548563	0.577779	-0.79141
CG6356	1	4.78343	6.5638e-06	0.000197876	-1.32156	0.26672	-1.9066
qkr58E-1	3	16.8944	6.73422e-06	0.000202484	-0.430363	0.650273	-0.620882
CG13793	1	5.10187	7.10632e-06	0.000213116	-1.5317	0.216168	-2.20977
Jon65Ai	2	10.0133	7.17082e-06	0.000214491	-2.60187	0.0741351	-3.7537
LpR1	7	39.9568	7.24742e-06	0.000216221	0.285901	1.33096	0.412468
CG42747	1	4.30918	7.29241e-06	0.000217001	-1.9756	0.138678	-2.85019
CG11360	3	16.415	7.34639e-06	0.000217842	-0.40483	0.66709	-0.584047
Jon99Fii	1	9.14383	7.35851e-06	0.000217842	-1.87481	0.153384	-2.70478
CG46280	2	14.3034	7.45565e-06	0.000219589	-0.0209665	0.979252	-0.0302482
beta-Man	5	29.3214	7.43997e-06	0.000219589	-0.584004	0.557661	-0.84254
CG10469	1	6.35039	7.63188e-06	0.000224038	-1.12648	0.324172	-1.62517
up	15	72.4007	7.64561e-06	0.000224038	-0.159032	0.852969	-0.229435
CG18324	2	10.1964	7.68817e-06	0.000224713	-0.826784	0.437454	-1.1928
CG11825	3	13.0567	7.9123e-06	0.000225148	0.694306	2.00232	1.00167
CG13760	2	12.8579	7.87042e-06	0.000225148	0.5384	1.71326	0.776747
CG3740	1	7.75702	7.77619e-06	0.000225148	0.952497	2.59217	1.37416
CG8475	3	21.0058	7.87195e-06	0.000225148	-0.0126772	0.987403	-0.0182893
His4:CG31611	1	6.21704	7.95723e-06	0.000225148	1.90797	6.7394	2.75262
His4:CG33883	1	6.21704	7.95723e-06	0.000225148	1.90797	6.7394	2.75262
His4:CG33885	1	6.21704	7.95723e-06	0.000225148	1.90797	6.7394	2.75262
His4:CG33887	1	6.21704	7.95723e-06	0.000225148	1.90797	6.7394	2.75262
His4:CG33889	1	6.21704	7.95723e-06	0.000225148	1.90797	6.7394	2.75262
His4:CG33901	1	6.21704	7.95723e-06	0.000225148	1.90797	6.7394	2.75262
His4:CG33903	1	6.21704	7.95723e-06	0.000225148	1.90797	6.7394	2.75262
His4:CG33905	1	6.21704	7.95723e-06	0.000225148	1.90797	6.7394	2.75262
His4:CG33909	1	6.21704	7.95723e-06	0.000225148	1.90797	6.7394	2.75262
CG33120	1	6.43052	7.9905e-06	0.000225536	-1.30572	0.270976	-1.88376
Calx	9	42.8757	8.05227e-06	0.000226724	-0.120936	0.886091	-0.174474
lqf	9	46.0737	8.178e-06	0.000229702	-0.00847635	0.991559	-0.0122288
Ranbp16	6	29.0813	8.25823e-06	0.000231391	0.0108261	1.01088	0.0156187
IM14	1	7.10525	8.37101e-06	0.000233982	1.73848	5.68871	2.5081
DptA	1	5.49998	8.43809e-06	0.000234717	2.58041	13.2026	3.72275
Tsp42Ef	1	7.93176	8.43752e-06	0.000234717	0.845622	2.32943	1.21998
CG31106	1	6.1037	8.47888e-06	0.000235284	-1.71403	0.180138	-2.47282
CG10051	1	4.09834	8.56269e-06	0.000237038	-2.23931	0.106532	-3.23065
CG1578	3	23.0581	8.62366e-06	0.000238154	-0.128717	0.879223	-0.185699
CG34220	1	10.2832	8.77934e-06	0.000241873	-1.08329	0.33848	-1.56286
snRNA:U12:73B	1	5.37586	8.84016e-06	0.000242967	1.60942	4.99992	2.3219
CG2187	2	13.8466	9.50783e-06	0.000245712	-0.54572	0.579424	-0.787308
CG3714	5	27.3281	9.19047e-06	0.000245712	-0.403096	0.668248	-0.581544
CG40160	5	25.3415	9.22525e-06	0.000245712	-0.315046	0.729755	-0.454516
CG43773	1	4.18532	9.49015e-06	0.000245712	2.74346	15.5407	3.95798
CG6733	1	5.76836	8.9944e-06	0.000245712	-1.74946	0.173868	-2.52394
His3:CG31613	1	3.91864	9.5588e-06	0.000245712	3.43174	30.9304	4.95095
His3:CG33803	1	3.91864	9.5588e-06	0.000245712	3.43174	30.9304	4.95095
His3:CG33806	1	3.91864	9.5588e-06	0.000245712	3.43174	30.9304	4.95095
His3:CG33809	1	3.91864	9.5588e-06	0.000245712	3.43174	30.9304	4.95095
His3:CG33812	1	3.91864	9.5588e-06	0.000245712	3.43174	30.9304	4.95095
His3:CG33815	1	3.91864	9.5588e-06	0.000245712	3.43174	30.9304	4.95095
His3:CG33833	1	3.91864	9.5588e-06	0.000245712	3.43174	30.9304	4.95095
His3:CG33836	1	3.91864	9.5588e-06	0.000245712	3.43174	30.9304	4.95095
His3:CG33839	1	3.91864	9.5588e-06	0.000245712	3.43174	30.9304	4.95095
His3:CG33842	1	3.91864	9.5588e-06	0.000245712	3.43174	30.9304	4.95095
His3:CG33845	1	3.91864	9.5588e-06	0.000245712	3.43174	30.9304	4.95095
His3:CG33848	1	3.91864	9.5588e-06	0.000245712	3.43174	30.9304	4.95095
His3:CG33851	1	3.91864	9.5588e-06	0.000245712	3.43174	30.9304	4.95095
His3:CG33854	1	3.91864	9.5588e-06	0.000245712	3.43174	30.9304	4.95095
His3:CG33857	1	3.91864	9.5588e-06	0.000245712	3.43174	30.9304	4.95095
His3:CG33860	1	3.91864	9.5588e-06	0.000245712	3.43174	30.9304	4.95095
His3:CG33863	1	3.91864	9.5588e-06	0.000245712	3.43174	30.9304	4.95095
His3:CG33866	1	3.91864	9.5588e-06	0.000245712	3.43174	30.9304	4.95095
IM2	1	8.93525	9.24852e-06	0.000245712	2.1266	8.38628	3.06803
Pde9	4	21.5038	9.3993e-06	0.000245712	0.569278	1.76699	0.821294
Rop	2	15.1045	9.16134e-06	0.000245712	0.45944	1.58319	0.662831
Ubi-p63E	4	22.1092	9.28126e-06	0.000245712	0.165893	1.18045	0.239333
snRNA:U2:34ABb	1	6.01587	9.51144e-06	0.000245712	2.5575	12.9036	3.6897
snRNA:U2:34ABc	1	6.01587	9.51144e-06	0.000245712	2.5575	12.9036	3.6897
Ih	8	29.5713	9.63506e-06	0.000247121	0.135869	1.14553	0.196017
CG14339	1	1.97766	9.72455e-06	0.000248487	4.81478	123.32	6.94626
Muc11A	1	8.56027	9.73147e-06	0.000248487	-1.04237	0.352616	-1.50383
LanA	1	7.31771	9.76892e-06	0.000248891	-1.2104	0.298078	-1.74624
Doa	12	54.0113	9.83732e-06	0.000249767	1.72309	5.60182	2.4859
His2B:CG33868	1	5.24868	9.84666e-06	0.000249767	2.12763	8.39491	3.06952
comm2	1	5.63906	1.00308e-05	0.000253879	0.957326	2.60472	1.38113
nAChRalpha4	5	22.8624	1.01672e-05	0.000256766	-0.0400974	0.960696	-0.0578483
Hrb87F	4	26.696	1.03959e-05	0.000261969	-0.484635	0.615922	-0.699181
JTBR	3	17.0504	1.04876e-05	0.000263126	0.495738	1.64171	0.715199
Sry-beta	2	11.8832	1.0479e-05	0.000263126	0.570354	1.76889	0.822847
CG8745	1	7.76124	1.05535e-05	0.000264204	-1.09899	0.333207	-1.58551
CG7239	1	7.42555	1.06088e-05	0.000264438	0.683337	1.98047	0.985846
CG9521	1	4.4639	1.06009e-05	0.000264438	2.04382	7.72008	2.94862
CG10237	5	29.348	1.07176e-05	0.000266574	0.0884929	1.09253	0.127668
AnxB9	6	36.4342	1.10346e-05	0.000273868	0.547025	1.7281	0.78919
CG7206	2	13.2601	1.12088e-05	0.000277593	-0.0272277	0.97314	-0.0392813
CG8272	2	12.9964	1.14466e-05	0.000282875	0.409496	1.50606	0.590778
Pex10	2	12.1174	1.15115e-05	0.000283869	0.55866	1.74833	0.805976
loco	5	29.1503	1.16752e-05	0.000287291	0.471087	1.60173	0.679635
CG11911	1	8.37044	1.17399e-05	0.000288266	-1.82538	0.161157	-2.63346
cdc14	5	27.9918	1.18141e-05	0.000289471	2.09492	8.12481	3.02233
CG5107	1	8.15088	1.20501e-05	0.000294627	-1.11986	0.326325	-1.61562
Ddc	3	15.8027	1.20933e-05	0.000295056	-0.385181	0.680328	-0.555698
CG11141	2	12.5269	1.22045e-05	0.00029714	0.53134	1.70121	0.766562
CG6726	2	14.0902	1.23246e-05	0.000299431	-0.659032	0.517352	-0.950782
CG17751	1	5.64604	1.23675e-05	0.000299841	-2.02823	0.131568	-2.92612
Tpc1	2	13.4799	1.24573e-05	0.000301132	0.609435	1.83939	0.879229
Tpc2	1	3.96484	1.24731e-05	0.000301132	2.17081	8.76535	3.13181
Lsd-1	4	29.1389	1.26052e-05	0.000303138	0.0706401	1.07319	0.101912
nxf2	3	13.3298	1.26088e-05	0.000303138	-1.01472	0.362504	-1.46393
CG9825	1	4.29142	1.26687e-05	0.000303943	-2.32726	0.0975624	-3.35753
CG3689	2	15.5362	1.2858e-05	0.000307845	-0.160147	0.852019	-0.231043
iav	1	4.58174	1.29787e-05	0.000310088	1.39764	4.04562	2.01636
mlt	3	18.3725	1.30376e-05	0.000310851	0.433529	1.54269	0.625451
ref(2)P	2	15.7254	1.30778e-05	0.000311166	0.257455	1.29363	0.37143
CG10513	1	7.39404	1.31555e-05	0.000312367	-1.64006	0.193968	-2.36611
Dro	1	5.7447	1.32234e-05	0.000313335	1.41018	4.0967	2.03446
be	3	16.5336	1.3278e-05	0.000313982	0.36472	1.44011	0.526179
CG7656	3	20.0589	1.34131e-05	0.000316528	0.324682	1.38359	0.468417
Trf4-2	2	13.8854	1.34684e-05	0.000317182	0.581588	1.78888	0.839054
CG31145	4	15.9515	1.3572e-05	0.000318969	-0.885965	0.412316	-1.27818
Vps4	2	14.2753	1.38499e-05	0.000324837	0.651633	1.91867	0.940108
Dlip1	2	10.0155	1.3914e-05	0.000325679	0.871856	2.39134	1.25782
Nse1	2	11.913	1.39448e-05	0.000325738	0.627415	1.87276	0.905169
His2A:CG33808	1	9.16103	1.40285e-05	0.000326368	1.03901	2.82642	1.49898
Oatp58Da	1	5.84082	1.40032e-05	0.000326368	-1.24026	0.289309	-1.78932
HipHop	2	14.377	1.41519e-05	0.000327638	0.503955	1.65525	0.727053
IM4	2	11.8157	1.41684e-05	0.000327638	1.14766	3.15081	1.65572
SF1	3	20.2369	1.41681e-05	0.000327638	0.0575663	1.05926	0.0830506
MFS12	3	15.7458	1.42498e-05	0.000328563	0.190834	1.21026	0.275315
Ncc69	5	22.1775	1.42655e-05	0.000328563	-0.918802	0.398997	-1.32555
CG1942	1	5.15923	1.43703e-05	0.000329659	1.84456	6.32531	2.66114
CG31712	2	13.6162	1.43418e-05	0.000329659	-0.211368	0.809476	-0.304939
CG14182	4	19.3141	1.44503e-05	0.000330834	0.984593	2.67672	1.42047
Adar	9	39.9976	1.49002e-05	0.000340458	-0.0130895	0.986996	-0.0188842
CG5973	7	26.7907	1.50619e-05	0.000342561	-0.980378	0.375169	-1.41439
CG7781	2	9.14488	1.50815e-05	0.000342561	-1.13113	0.322669	-1.63187
CR45600	1	6.02432	1.50447e-05	0.000342561	-0.771761	0.462198	-1.11342
CG8773	1	6.99543	1.51642e-05	0.000343086	-1.59231	0.203456	-2.29721
Gasp	2	7.70468	1.51551e-05	0.000343086	-1.24965	0.286605	-1.80286
snRNA:U1:82Eb	1	5.26391	1.52312e-05	0.000343927	2.00779	7.44683	2.89663
CG9270	1	4.2926	1.53887e-05	0.000346804	-1.60903	0.200082	-2.32134
Hel25E	4	27.7283	1.54806e-05	0.000347515	0.390347	1.47749	0.563152
Hsp70Ab	1	7.90884	1.54638e-05	0.000347515	3.3756	29.2418	4.86996
Mf	13	75.5707	1.55595e-05	0.000348606	-0.246894	0.781224	-0.356192
zip	5	32.7293	1.56808e-05	0.000350641	0.122696	1.13054	0.177013
S6kII	2	12.1226	1.59214e-05	0.000355331	0.249948	1.28396	0.360599
CG33109	1	7.08141	1.59988e-05	0.000356367	-1.31236	0.269185	-1.89333
CG2076	2	12.311	1.6255e-05	0.000361376	0.715587	2.04539	1.03237
Eip75B	5	29.0017	1.65565e-05	0.000367369	0.166405	1.18105	0.240071
flfl	3	19.1749	1.68764e-05	0.000373748	0.0976971	1.10263	0.140947
Acox57D-p	2	15.0346	1.70714e-05	0.000376127	0.420672	1.52298	0.606901
CG10514	1	7.21196	1.70818e-05	0.000376127	-2.23889	0.106577	-3.23003
eloF	1	6.7818	1.70212e-05	0.000376127	-1.76247	0.171621	-2.54271
Xrcc2	1	5.61576	1.71206e-05	0.000376261	1.09086	2.97682	1.57377
yip7	1	10.3944	1.7169e-05	0.000376606	-1.10812	0.33018	-1.59867
Fst	1	7.24464	1.73088e-05	0.00037895	2.25298	9.51604	3.25036
Pmm45A	1	8.48525	1.74174e-05	0.000380606	0.633111	1.88346	0.913387
CG34347	2	7.82267	1.76015e-05	0.000383173	-1.04008	0.353425	-1.50052
DnaJ-H	3	17.5679	1.7577e-05	0.000383173	0.539537	1.71521	0.778388
Arc2	1	5.85898	1.78009e-05	0.000386056	1.12296	3.07395	1.62009
CG43672	1	5.65695	1.77814e-05	0.000386056	-1.40497	0.245375	-2.02694
Sry-delta	1	7.60023	1.78527e-05	0.00038645	0.691065	1.99584	0.996996
CG14120	1	6.44239	1.79584e-05	0.000387283	-1.78594	0.167639	-2.57657
CG31999	2	9.70211	1.79373e-05	0.000387283	-0.921876	0.397772	-1.32999
CG43965	1	3.58306	1.8072e-05	0.000388279	-4.30244	0.0135354	-6.20711
hd	2	8.96908	1.80476e-05	0.000388279	0.756856	2.13156	1.09191
svp	4	18.5107	1.82358e-05	0.000391068	-0.546948	0.578714	-0.789079
SC35	4	22.6912	1.84444e-05	0.000394806	-0.471959	0.623779	-0.680892
CG31522	7	31.3612	1.84792e-05	0.000394817	-0.0859312	0.917657	-0.123973
CG31674	2	10.9252	1.87134e-05	0.000399081	-0.708379	0.492442	-1.02197
scra	3	20.7277	1.87922e-05	0.00040002	0.650666	1.91682	0.938713
CG46317	1	5.37597	1.88819e-05	0.000401164	-2.1372	0.117985	-3.08332
CG6295	1	9.16703	1.8943e-05	0.000401164	-1.25359	0.285478	-1.80855
Frl	4	26.3244	1.89504e-05	0.000401164	0.406286	1.50123	0.586146
Nop60B	3	24.1862	1.9038e-05	0.000402279	-0.277145	0.757944	-0.399836
vanin-like	1	6.74935	1.9161e-05	0.000404135	-1.92902	0.14529	-2.78299
CG42321	14	62.3703	1.94263e-05	0.000407493	-0.271641	0.762128	-0.391895
CG8298	2	13.5191	1.94149e-05	0.000407493	0.490655	1.63339	0.707865
CG9555	2	6.7095	1.93969e-05	0.000407493	-1.1168	0.327325	-1.61121
RpL28	6	32.1196	1.95112e-05	0.000407964	-0.404495	0.667313	-0.583563
spo	2	5.60878	1.95196e-05	0.000407964	-3.0652	0.0466445	-4.42215
CG17386	1	4.95696	1.97115e-05	0.000410484	1.55957	4.75676	2.24998
dwg	1	7.64071	1.96893e-05	0.000410484	0.610219	1.84083	0.88036
CG9747	2	12.5311	1.97504e-05	0.000410552	-1.41181	0.243701	-2.03682
slif	3	21.937	1.99815e-05	0.000414607	-0.0683964	0.93389	-0.0986752
CG33966	1	4.50937	2.00338e-05	0.000414944	-2.03936	0.130112	-2.94218
ogre	2	13.5492	2.01542e-05	0.000416688	-0.624316	0.535628	-0.900698
C1GalTA	3	18.5272	2.0307e-05	0.000419096	-0.297355	0.74278	-0.428992
CG11318	1	5.32146	2.0355e-05	0.000419334	1.82388	6.19583	2.6313
Pitslre	5	29.064	2.03944e-05	0.000419396	0.912037	2.48939	1.31579
CG10274	1	7.39641	2.05209e-05	0.000421245	0.649565	1.91471	0.937125
CG42724	5	25.1882	2.05793e-05	0.000421693	-0.403088	0.668253	-0.581533
CG33521	4	19.915	2.078e-05	0.000424296	0.460984	1.58563	0.665059
sad	1	4.31272	2.0772e-05	0.000424296	-2.05431	0.128181	-2.96374
pes	4	20.2094	2.10158e-05	0.000428351	0.147239	1.15863	0.212422
tun	3	16.8058	2.11924e-05	0.000431187	-0.561159	0.570547	-0.809582
l(2)dtl	1	8.48927	2.12778e-05	0.00043216	0.771438	2.16288	1.11295
CG11961	3	16.8752	2.14951e-05	0.000435805	-0.641371	0.52657	-0.925303
amx	2	11.7314	2.16243e-05	0.000437655	0.546367	1.72697	0.788241
Bacc	4	29.2379	2.24111e-05	0.000452782	-0.439089	0.644624	-0.633471
CG15353	1	5.41633	2.25553e-05	0.000454898	-0.990519	0.371384	-1.42902
CG11504	3	16.8647	2.28053e-05	0.000459135	1.2454	3.47432	1.79673
Bx42	2	15.7992	2.33393e-05	0.000469066	0.370039	1.44779	0.533853
Saf-B	3	20.3282	2.3433e-05	0.000470129	-0.0375326	0.963163	-0.0541481
Pif1B	4	27.9362	2.36534e-05	0.000472903	0.0407368	1.04158	0.0587708
Yp3	2	19.9336	2.36503e-05	0.000472903	-0.590211	0.554211	-0.851494
nrm	4	18.2244	2.39843e-05	0.000478688	-0.563484	0.569222	-0.812936
CG9005	3	18.1539	2.40832e-05	0.000479003	0.626276	1.87063	0.903525
att-ORFA	5	25.624	2.40505e-05	0.000479003	0.604397	1.83015	0.871961
Ac13E	2	13.6913	2.42455e-05	0.000481398	-0.496084	0.608911	-0.715697
brat	5	33.487	2.44066e-05	0.000483763	0.329622	1.39044	0.475544
CG12990	1	4.42148	2.46739e-05	0.000487384	-1.54853	0.21256	-2.23406
CG30043	1	4.49038	2.46732e-05	0.000487384	-1.57584	0.206834	-2.27345
CG3014	2	8.39002	2.47569e-05	0.000488186	-1.20988	0.298234	-1.74548
Brms1	1	8.01853	2.5093e-05	0.000493124	0.556186	1.74401	0.802407
Kah	1	5.3059	2.5051e-05	0.000493124	0.981001	2.66712	1.41529
CG6912	1	6.27684	2.52322e-05	0.00049459	-0.708806	0.492232	-1.02259
aurB	1	7.40266	2.52834e-05	0.00049459	0.724949	2.06463	1.04588
cv-2	1	6.697	2.52964e-05	0.00049459	1.01237	2.7521	1.46054
HSPC300	2	11.4526	2.56407e-05	0.000500471	0.64791	1.91154	0.934737
CR44662	1	4.11201	2.60559e-05	0.000507716	1.96455	7.13172	2.83425
CG42566	2	8.54876	2.65844e-05	0.000516611	-0.39093	0.676428	-0.563992
GstD3	1	5.41161	2.66021e-05	0.000516611	1.10787	3.02791	1.59832
CG11340	1	5.64602	2.66627e-05	0.000516915	-0.915438	0.400341	-1.3207
ana	2	6.61271	2.67301e-05	0.000517351	-2.87821	0.0562352	-4.15238
CG5056	1	7.88337	2.67913e-05	0.000517608	0.590441	1.80478	0.851827
CG8562	1	7.77353	2.68333e-05	0.000517608	-2.65576	0.0702455	-3.83145
CG9518	1	4.08613	2.69554e-05	0.000518228	1.88304	6.57346	2.71665
Mis12	1	6.47242	2.69298e-05	0.000518228	0.767748	2.15491	1.10763
spn-D	1	5.64302	2.70937e-05	0.000520019	0.814898	2.25894	1.17565
CR44707	1	2.5592	2.72842e-05	0.00052222	-4.53699	0.0107056	-6.5455
Hex-A	3	24.4745	2.73445e-05	0.00052222	0.248133	1.28163	0.357981
yin	4	23.2395	2.73235e-05	0.00052222	-0.29772	0.742509	-0.429519
CG17192	1	6.37741	2.78491e-05	0.000530319	-1.61324	0.199242	-2.32741
CG17816	7	25.5597	2.78606e-05	0.000530319	1.73336	5.65963	2.50071
CG11486	14	75.5025	2.83671e-05	0.000538346	0.105017	1.11073	0.151508
CG12057	2	17.111	2.83758e-05	0.000538346	-1.24228	0.288727	-1.79222
CG4813	1	7.24731	2.84813e-05	0.00053926	0.70457	2.02298	1.01648
Mtap	3	20.7948	2.85176e-05	0.00053926	0.790864	2.2053	1.14098
Fs(2)Ket	5	33.5824	2.88714e-05	0.000545055	-0.176838	0.837915	-0.255124
CG3814	4	21.3059	2.92469e-05	0.000549984	1.02078	2.77537	1.47268
CR44035	1	4.02516	2.93236e-05	0.000549984	-3.50865	0.0299372	-5.06192
Coprox	2	14.2992	2.92919e-05	0.000549984	0.537605	1.7119	0.7756
SF2	2	16.073	2.92132e-05	0.000549984	-0.228952	0.795366	-0.330309
CG12065	5	27.3582	2.9454e-05	0.000551533	0.957084	2.60409	1.38078
exu	4	23.1962	2.97548e-05	0.000556261	0.26497	1.30339	0.38227
CG2991	3	18.8183	3.02613e-05	0.000564812	0.0555427	1.05711	0.0801312
Cht5	1	4.40922	3.06883e-05	0.000571856	1.43216	4.18772	2.06616
CG43291	2	7.44561	3.09368e-05	0.000574626	-1.10388	0.331581	-1.59257
DptB	1	6.33901	3.09128e-05	0.000574626	3.08252	21.8133	4.44714
AttC	1	6.71587	3.12763e-05	0.000579064	2.79178	16.31	4.02769
CG33307	2	7.53191	3.1237e-05	0.000579064	-0.906816	0.403808	-1.30826
Cyp12e1	1	5.00708	3.13359e-05	0.000579236	-1.16659	0.311426	-1.68304
CG44251	2	9.88847	3.16576e-05	0.000584246	1.90338	6.70852	2.74599
Npc2c	1	4.50317	3.21944e-05	0.000592997	3.24153	25.5729	4.67654
rho	2	9.04134	3.22348e-05	0.000592997	1.07765	2.93776	1.55471
RpL27	4	25.7959	3.25125e-05	0.000597151	-0.176781	0.837963	-0.255041
CG13965	1	4.34463	3.25762e-05	0.000597369	1.59181	4.91265	2.2965
CG2217	2	10.2198	3.28159e-05	0.000599842	1.6263	5.08504	2.34626
CG42740	2	10.2198	3.28159e-05	0.000599842	1.6263	5.08504	2.34626
per	2	13.0601	3.28673e-05	0.000599842	0.751709	2.12062	1.08449
CG17026	1	4.38981	3.31404e-05	0.000603377	-1.43793	0.237418	-2.0745
CG17633	1	9.71569	3.31658e-05	0.000603377	-2.06371	0.126982	-2.9773
CG10103	6	29.975	3.40769e-05	0.000618973	0.297143	1.34601	0.428687
His2B:CG33890	1	2.72469	3.478e-05	0.000624846	5.29659	199.655	7.64136
His2B:CG33892	1	2.72469	3.478e-05	0.000624846	5.29659	199.655	7.64136
His2B:CG33894	1	2.72469	3.478e-05	0.000624846	5.29659	199.655	7.64136
His2B:CG33896	1	2.72469	3.478e-05	0.000624846	5.29659	199.655	7.64136
His2B:CG33898	1	2.72469	3.478e-05	0.000624846	5.29659	199.655	7.64136
His2B:CG33904	1	2.72469	3.478e-05	0.000624846	5.29659	199.655	7.64136
Kaz-m1	2	10.4068	3.466e-05	0.000624846	-0.8726	0.417864	-1.2589
Rbcn-3B	2	14.6148	3.49209e-05	0.000626401	0.0219787	1.02222	0.0317086
CG3841	1	5.91342	3.50079e-05	0.000626984	-1.64608	0.192804	-2.37479
AspRS	3	19.2962	3.54548e-05	0.000634002	0.693691	2.00109	1.00079
CG5999	1	4.68088	3.61573e-05	0.00064511	1.30756	3.69714	1.88641
Ir7c	2	8.39134	3.6188e-05	0.00064511	-3.94888	0.0192763	-5.69703
Dl	3	18.0137	3.63718e-05	0.000646386	2.45986	11.7032	3.54883
Ent2	2	12.591	3.63572e-05	0.000646386	-0.595071	0.551524	-0.858505
Spc25	1	7.53749	3.64583e-05	0.000646925	0.734142	2.08369	1.05914
Cad96Cb	3	13.2825	3.67845e-05	0.000651708	1.35876	3.89136	1.96027
CG3348	2	12.7043	3.69319e-05	0.000653315	1.11422	3.04719	1.60748
Ttd14	3	21.2009	3.71672e-05	0.000656469	-0.341139	0.71096	-0.492159
CG11381	1	5.94169	3.73824e-05	0.000659259	-4.10436	0.0165007	-5.92133
CG13124	8	42.2973	3.7751e-05	0.000664741	1.52218	4.58221	2.19604
CG10321	2	14.9693	3.87355e-05	0.000678962	0.355414	1.42677	0.512754
CG3734	2	9.97804	3.86202e-05	0.000678962	-1.73562	0.176291	-2.50397
CG8180	3	22.0498	3.86942e-05	0.000678962	0.492233	1.63597	0.710142
ATP7	2	15.1777	3.88242e-05	0.000679482	0.538074	1.7127	0.776276
CG42700	5	18.3006	3.89292e-05	0.000680286	-0.640404	0.527079	-0.923908
CG15531	1	6.36489	3.91484e-05	0.000681681	-2.77295	0.0624777	-4.00051
imd	1	6.73222	3.91866e-05	0.000681681	0.606225	1.8335	0.874597
rin	3	21.1424	3.91823e-05	0.000681681	-0.559841	0.5713	-0.807681
CG16762	1	5.23542	3.95865e-05	0.000687599	-1.39666	0.247422	-2.01495
CR45793	1	4.40358	4.0079e-05	0.000695104	1.37475	3.9541	1.98335
Ggt-1	2	17.4808	4.02999e-05	0.000697885	0.483393	1.62157	0.697388
slgA	8	44.6465	4.04298e-05	0.000699083	0.223169	1.25003	0.321965
CG31445	1	5.21098	4.05441e-05	0.000700009	-0.992685	0.37058	-1.43214
yellow-k	1	2.97352	4.0634e-05	0.000700511	-4.0171	0.0180051	-5.79545
CG15674	2	9.99067	4.09942e-05	0.000705663	-1.03694	0.354537	-1.49599
Obp57a	1	6.63832	4.11186e-05	0.000706748	-0.669881	0.511769	-0.966434
CG7149	3	13.4048	4.16261e-05	0.000713343	0.183956	1.20196	0.265392
Dhap-at	3	18.3708	4.16146e-05	0.000713343	0.349204	1.41794	0.503795
MME1	1	7.06296	4.16974e-05	0.000713503	0.637054	1.8909	0.919074
CR45604	1	4.77068	4.20423e-05	0.000717273	-1.48041	0.227545	-2.13578
lap	7	36.9708	4.20128e-05	0.000717273	-0.202186	0.816943	-0.291693
CG42833	1	4.05104	4.21675e-05	0.000718344	-1.87027	0.154083	-2.69822
St4	2	6.24756	4.23021e-05	0.000719573	-3.99079	0.0184851	-5.7575
Yp1	2	18.8904	4.24771e-05	0.000720422	-0.74105	0.476613	-1.06911
babo	3	20.0925	4.24559e-05	0.000720422	-0.442339	0.642532	-0.638161
CG2246	14	52.2435	4.28308e-05	0.000724188	-0.392859	0.675124	-0.566776
CG34026	2	10.911	4.28878e-05	0.000724188	-0.885947	0.412324	-1.27815
CG8602	2	12.5684	4.28282e-05	0.000724188	-0.0776599	0.925279	-0.11204
Taz	4	17.4536	4.32513e-05	0.000729257	-0.416312	0.659475	-0.600611
robo2	2	9.86888	4.3324e-05	0.000729413	-0.620152	0.537863	-0.89469
CG2202	1	8.10296	4.3411e-05	0.000729812	0.537384	1.71152	0.775281
magu	3	18.6114	4.35121e-05	0.000730444	-0.19764	0.820665	-0.285134
CG10915	2	14.5564	4.35893e-05	0.000730677	0.447507	1.56441	0.645617
CG17119	2	9.46612	4.4549e-05	0.000745678	-1.06408	0.345045	-1.53515
CG14160	1	4.42642	4.47675e-05	0.000747163	-1.5248	0.217664	-2.19982
CG7881	2	7.4352	4.47523e-05	0.000747163	-1.48777	0.225876	-2.14639
CG8735	2	13.3635	4.51476e-05	0.000751329	0.4751	1.60818	0.685425
Jon25Bi	1	9.73645	4.51334e-05	0.000751329	-1.48215	0.227149	-2.13829
CG2023	2	12.0541	4.52333e-05	0.000751668	0.225792	1.25331	0.325749
CG1885	2	11.4449	4.53353e-05	0.000752084	0.480488	1.61686	0.693198
CG3868	1	8.43537	4.53889e-05	0.000752084	-0.864141	0.421414	-1.24669
stas	2	13.3201	4.57788e-05	0.000757456	-0.378551	0.684853	-0.546134
pon	1	7.11658	4.6681e-05	0.000771275	1.00769	2.73926	1.45378
mms4	1	6.99987	4.7053e-05	0.000776307	0.740961	2.09795	1.06898
CG10778	2	11.3476	4.74171e-05	0.000781195	0.360088	1.43346	0.519497
obst-H	1	2.93702	4.79004e-05	0.000788031	3.11632	22.5632	4.4959
Sema5c	2	11.8938	4.8343e-05	0.000794176	-0.833985	0.434315	-1.20319
Faa	1	4.90998	4.84982e-05	0.00079446	-1.26575	0.282027	-1.8261
Zasp52	18	86.0033	4.84347e-05	0.00079446	1.34587	3.84151	1.94167
CG12947	1	5.06363	4.86385e-05	0.000795627	0.938299	2.55563	1.35368
CR44526	1	3.62322	4.90282e-05	0.000800863	2.01388	7.4923	2.90541
Cyp313a1	1	3.73813	4.91005e-05	0.000800909	-1.96712	0.139859	-2.83795
CaBP1	2	15.9694	4.97378e-05	0.000810157	0.735381	2.08628	1.06093
CG33346	1	6.21287	4.98171e-05	0.000810302	-0.926399	0.395977	-1.33651
CG8785	2	11.3656	4.9925e-05	0.000810912	-0.732166	0.480866	-1.05629
Cyp313a4	1	3.11077	5.02765e-05	0.000815471	-2.7096	0.0665635	-3.90913
Cpr	4	29.9308	5.05926e-05	0.000819444	0.18001	1.19723	0.259699
CG10550	3	15.6403	5.07927e-05	0.000821529	-0.713271	0.490039	-1.02903
CG3655	2	13.1146	5.10754e-05	0.000824735	0.515932	1.6752	0.744333
CG3719	1	7.90457	5.11749e-05	0.000824735	0.811945	2.25228	1.17139
SH3PX1	1	8.62727	5.12058e-05	0.000824735	0.556003	1.74369	0.802143
Oatp58Db	1	6.49674	5.14514e-05	0.000827534	-0.910628	0.402271	-1.31376
CG1213	4	20.0778	5.16436e-05	0.000828312	-1.16702	0.311294	-1.68365
CG15068	1	7.87099	5.16176e-05	0.000828312	1.93673	6.93605	2.79411
CG10096	4	17.7239	5.18398e-05	0.000830301	-0.414021	0.660987	-0.597306
Gnmt	1	5.13044	5.22097e-05	0.000835066	2.44825	11.5681	3.53208
Chrac-16	2	13.309	5.25774e-05	0.00083978	0.587028	1.79863	0.846902
Eip63F-1	4	19.5179	5.28254e-05	0.000842573	-0.34562	0.707781	-0.498625
kuz	5	25.8107	5.30883e-05	0.000845102	0.54588	1.72613	0.787538
ttk	8	48.6093	5.31308e-05	0.000845102	-0.163836	0.848881	-0.236365
CG33331	1	6.33841	5.35831e-05	0.000851122	0.621496	1.86171	0.896629
Msr-110	4	22.5448	5.38442e-05	0.000854091	-0.729545	0.482128	-1.05251
His2B:CG33882	1	2.94393	5.46919e-05	0.000866344	4.50889	90.8208	6.50495
dnr1	1	7.66511	5.49092e-05	0.0008674	1.25371	3.50331	1.80872
odd	1	5.07031	5.48631e-05	0.0008674	-0.881683	0.414085	-1.272
LManII	2	16.0828	5.56238e-05	0.000877484	-0.575679	0.562323	-0.830529
Btnd	1	4.10208	5.58019e-05	0.000877971	-1.82426	0.161337	-2.63185
CG8628	2	8.93411	5.58071e-05	0.000877971	-1.4351	0.238092	-2.07041
fy	2	8.70771	5.65645e-05	0.000887462	0.640008	1.8965	0.923336
rec	2	10.6648	5.64924e-05	0.000887462	0.554046	1.74028	0.79932
MFS14	2	12.5786	5.70191e-05	0.000892163	0.160041	1.17356	0.23089
tank	2	13.8663	5.69941e-05	0.000892163	0.409843	1.50658	0.591278
CR44704	1	5.34511	5.71978e-05	0.000892534	2.22586	9.26149	3.21124
snRNA:U1:95Cc	1	4.3127	5.71446e-05	0.000892534	2.39405	10.9578	3.45388
CG10600	3	16.7859	5.75978e-05	0.000893547	1.81132	6.1185	2.61318
CG15628	2	10.4428	5.74331e-05	0.000893547	-0.85468	0.425419	-1.23304
MtnC	1	6.58741	5.76507e-05	0.000893547	-1.32727	0.265199	-1.91485
RpI135	1	7.38671	5.73878e-05	0.000893547	-0.632036	0.531508	-0.911835
Sema2b	3	8.72938	5.75682e-05	0.000893547	-1.32188	0.266635	-1.90706
p24-2	2	13.7436	5.8367e-05	0.000903433	-0.550924	0.576417	-0.794815
CG3764	3	17.5845	5.86624e-05	0.000906786	1.4878	4.42736	2.14645
CrebB	6	34.5376	5.92567e-05	0.000914745	0.0770229	1.08007	0.111121
CG31457	1	7.03201	5.97133e-05	0.000920035	0.735982	2.08753	1.0618
Hsf	4	27.1142	5.97591e-05	0.000920035	1.44527	4.24299	2.08508
CG14857	1	4.5589	6.00118e-05	0.000922547	-1.23877	0.289741	-1.78716
CG5009	1	8.54959	6.00825e-05	0.000922547	1.3299	3.78066	1.91864
Sce	1	7.67663	6.06248e-05	0.000929635	0.575901	1.77873	0.830849
Psf1	1	6.50866	6.11352e-05	0.000934971	0.755737	2.12918	1.0903
pug	4	24.4567	6.11273e-05	0.000934971	1.0543	2.86995	1.52103
CG14624	1	1.67099	6.16119e-05	0.000941012	-4.1691	0.0154662	-6.01473
Sclp	3	13.4354	6.20049e-05	0.00094576	1.33554	3.80205	1.92678
CG11619	1	4.61364	6.21418e-05	0.000945965	1.179	3.25112	1.70094
CG4025	1	6.62589	6.21827e-05	0.000945965	0.728245	2.07144	1.05064
Pdp	2	13.7133	6.22657e-05	0.000945978	0.547754	1.72936	0.790242
Mtk	1	6.75116	6.23586e-05	0.000946142	2.49406	12.1104	3.59817
U2af38	2	13.478	6.27898e-05	0.000951431	0.477652	1.61228	0.689106
spn-A	2	10.6104	6.30202e-05	0.000953667	0.518171	1.67895	0.747563
CG17691	3	13.6525	6.32594e-05	0.000953732	-0.706088	0.493571	-1.01867
CG34120	2	11.9658	6.3273e-05	0.000953732	-0.591014	0.553766	-0.852653
roq	3	20.1743	6.31121e-05	0.000953732	-0.0461521	0.954897	-0.0665835
CG7632	2	7.74984	6.34338e-05	0.000954907	0.937781	2.55431	1.35293
Irc	1	8.10616	6.3757e-05	0.00095852	1.35252	3.86717	1.95128
tum	1	8.81092	6.41563e-05	0.000963265	0.720443	2.05534	1.03938
Xbp1	2	17.3061	6.50314e-05	0.000975133	0.875306	2.39961	1.2628
Amph	3	18.3057	6.59189e-05	0.000987154	-0.441432	0.643115	-0.636851
CG2316	6	38.1784	6.6629e-05	0.000996493	-0.339527	0.712107	-0.489834
IM33	2	15.9898	6.69802e-05	0.00100045	-0.779971	0.458419	-1.12526
CG14292	1	7.90941	6.72881e-05	0.00100374	-0.638262	0.528209	-0.920818
Cpr47Eg	1	2.79901	6.76365e-05	0.00100706	3.20973	24.7724	4.63066
PGRP-SC2	1	8.27198	6.76852e-05	0.00100706	-1.27717	0.278826	-1.84256
CG13912	1	6.43163	6.7981e-05	0.00101015	-1.20445	0.299857	-1.73765
CG8312	4	21.6723	6.81433e-05	0.00101103	0.938275	2.55557	1.35364
CG8353	2	7.45632	6.82153e-05	0.00101103	-0.240263	0.786421	-0.346626
CG7512	1	3.34746	6.90418e-05	0.00102065	-2.34223	0.0961128	-3.37913
slam	2	14.0341	6.90078e-05	0.00102065	0.545877	1.72612	0.787534
CG1764	2	9.75867	6.91959e-05	0.00102162	0.773171	2.16662	1.11545
CG13078	1	4.0496	6.97086e-05	0.00102655	-1.92806	0.14543	-2.78161
CG2617	2	11.6142	6.96501e-05	0.00102655	0.547821	1.72948	0.790339
CG10560	1	5.37361	7.07708e-05	0.00103954	-2.27771	0.102519	-3.28604
CG31706	2	8.96873	7.07563e-05	0.00103954	1.44652	4.24832	2.08689
CG33511	1	3.4444	7.11223e-05	0.00104204	-2.41096	0.089729	-3.47828
GV1	2	8.8407	7.11046e-05	0.00104204	-0.822403	0.439375	-1.18648
CG16772	2	12.2672	7.17427e-05	0.0010498	0.921897	2.51405	1.33002
CG11505	3	22.4195	7.21862e-05	0.00105494	0.418297	1.51937	0.603475
CR44779	2	11.0702	7.23149e-05	0.00105549	-0.433345	0.648337	-0.625185
CG7069	1	4.55255	7.2651e-05	0.00105905	1.34074	3.82186	1.93428
eIF-5A	2	18.4236	7.31632e-05	0.00106517	-0.340934	0.711106	-0.491864
CG32982	7	23.456	7.34596e-05	0.00106813	1.82459	6.20024	2.63232
CG4950	2	5.49126	7.38017e-05	0.00107175	-1.29473	0.273971	-1.86791
CG11802	1	7.35173	7.42172e-05	0.00107508	0.589695	1.80344	0.850751
Hsc70Cb	8	52.5021	7.4162e-05	0.00107508	0.303771	1.35496	0.438248
mib1	2	14.171	7.44459e-05	0.00107703	0.581665	1.78901	0.839164
RpL15	8	44.6599	7.45782e-05	0.00107759	-0.210412	0.81025	-0.30356
CG11912	1	7.4947	7.47533e-05	0.00107877	-1.85132	0.157029	-2.6709
CHES-1-like	4	22.5684	7.50518e-05	0.00108172	-0.148527	0.861977	-0.214278
CG6388	1	7.08707	7.69794e-05	0.00110674	-0.662061	0.515787	-0.955152
Prosbeta5	2	16.4594	7.69355e-05	0.00110674	0.425431	1.53025	0.613768
CG14661	2	10.3175	7.72765e-05	0.00110962	-1.33977	0.261907	-1.93288
CG3984	1	5.68689	7.76863e-05	0.00111412	-0.862232	0.422219	-1.24394
CG30022	1	7.43234	7.78716e-05	0.00111539	0.596253	1.8153	0.860211
CG13900	2	17.5939	7.82285e-05	0.00111891	-0.0986462	0.906063	-0.142316
CG7084	4	16.9166	7.83118e-05	0.00111891	-0.213464	0.807781	-0.307963
Cyp9b1	1	5.32612	7.87471e-05	0.00112301	0.862877	2.36997	1.24487
mus101	1	7.97424	7.8794e-05	0.00112301	0.811461	2.25119	1.17069
CG15312	6	29.1782	7.95868e-05	0.00113291	0.0255305	1.02586	0.0368327
dyl	1	2.63028	7.97284e-05	0.00113352	5.29874	200.084	7.64446
CG9837	3	12.5578	8.00753e-05	0.00113565	-0.919572	0.39869	-1.32666
dah	1	8.54528	8.00136e-05	0.00113565	0.709469	2.03291	1.02355
PP2A-B'	11	64.096	8.05814e-05	0.00114002	-0.136565	0.872349	-0.197022
RhoGAP18B	5	27.4981	8.05131e-05	0.00114002	0.294907	1.343	0.425461
CG42561	1	4.00714	8.0851e-05	0.00114103	1.58653	4.88674	2.28887
Inx3	2	7.68967	8.08446e-05	0.00114103	-0.859456	0.423392	-1.23993
CG31688	5	32.5281	8.12023e-05	0.00114319	-0.0894805	0.914406	-0.129093
Sirt1	1	8.21408	8.11701e-05	0.00114319	0.57357	1.77459	0.827486
PheRS-m	1	7.8774	8.14857e-05	0.00114532	1.23599	3.44177	1.78315
snRNA:U2:38ABa	1	4.69293	8.15527e-05	0.00114532	2.72729	15.2913	3.93464
Cyp6a23	1	8.09176	8.1688e-05	0.00114582	1.47809	4.38455	2.13243
CG15118	3	19.2131	8.19652e-05	0.00114831	0.0899604	1.09413	0.129785
CG10098	1	7.87673	8.22297e-05	0.00115062	0.492305	1.63608	0.710246
CG3800	2	19.3285	8.27107e-05	0.00115454	-0.458014	0.632539	-0.660775
Hsp26	2	14.4661	8.26958e-05	0.00115454	0.989589	2.69013	1.42768
Slbp	1	8.22575	8.29184e-05	0.00115604	0.557088	1.74558	0.803707
CG5541	2	10.5494	8.36546e-05	0.00116482	0.0416746	1.04256	0.0601237
CTPsyn	3	12.6392	8.38377e-05	0.00116482	1.40316	4.06801	2.02432
Pvf2	1	4.82309	8.38518e-05	0.00116482	1.71139	5.53667	2.46902
msd5	1	6.66538	8.43564e-05	0.00117042	0.780018	2.18151	1.12533
CG10433	3	17.6213	8.46648e-05	0.00117089	-0.275337	0.759316	-0.397227
CG11319	1	5.49456	8.47595e-05	0.00117089	-0.878701	0.415322	-1.2677
CG11529	1	3.95415	8.45909e-05	0.00117089	-1.56313	0.209479	-2.25513
CG14949	1	6.97343	8.52449e-05	0.00117089	-0.647141	0.52354	-0.933627
GstE10	2	7.29255	8.54071e-05	0.00117089	-0.984744	0.373535	-1.42068
QC	1	8.40892	8.52164e-05	0.00117089	0.631667	1.88074	0.911303
Vps16B	1	6.7673	8.52736e-05	0.00117089	0.648341	1.91237	0.935358
gro	7	43.9307	8.48843e-05	0.00117089	0.334167	1.39678	0.482102
nod	2	15.3273	8.50028e-05	0.00117089	0.500624	1.64975	0.722248
pasi1	2	11.3817	8.53201e-05	0.00117089	0.534932	1.70733	0.771743
CG7101	1	7.28907	8.5769e-05	0.00117167	0.745343	2.10716	1.0753
CG8300	1	7.22837	8.57354e-05	0.00117167	0.561951	1.75409	0.810723
Rab30	4	19.5206	8.57247e-05	0.00117167	0.855981	2.35368	1.23492
Ptp52F	1	6.32068	8.69601e-05	0.00118653	-0.931045	0.394141	-1.34321
CG9723	1	7.44943	8.75708e-05	0.00119204	0.512527	1.6695	0.73942
Orct2	2	8.4802	8.75139e-05	0.00119204	-1.27361	0.279819	-1.83743
sni	2	12.8438	8.77738e-05	0.00119339	0.497473	1.64456	0.717702
CR42862	5	35.206	8.79941e-05	0.00119498	0.0609217	1.06282	0.0878914
GXIVsPLA2	3	16.9021	8.83826e-05	0.00119735	0.438294	1.55006	0.632325
Sirt2	2	11.3475	8.84091e-05	0.00119735	0.501333	1.65092	0.723271
cid	1	7.39972	8.84807e-05	0.00119735	0.658179	1.93127	0.949551
bond	3	16.6946	8.90501e-05	0.00120223	-0.834332	0.434164	-1.20369
fz3	1	6.12362	8.90393e-05	0.00120223	0.70567	2.0252	1.01807
CG1677	3	23.7088	8.93134e-05	0.00120437	0.0118574	1.01193	0.0171066
CG12177	3	19.9119	8.95589e-05	0.00120627	1.0204	2.7743	1.47212
GstE1	1	8.00459	9.00662e-05	0.00121027	1.292	3.64006	1.86396
l(2)01289	7	34.9454	9.00415e-05	0.00121027	-0.448479	0.638599	-0.647019
Ing3	1	7.49999	9.07249e-05	0.00121767	0.504865	1.65676	0.728367
Pdp1	13	69.6296	9.08279e-05	0.00121767	0.294574	1.34255	0.424981
CG31681	1	7.52802	9.10634e-05	0.0012194	-1.42962	0.2394	-2.06251
CG2116	1	7.57797	9.11723e-05	0.00121944	0.532041	1.7024	0.767572
Vha44	3	22.367	9.13548e-05	0.00122047	-0.234456	0.791001	-0.338248
msd1	1	7.4252	9.15831e-05	0.0012221	0.81565	2.26064	1.17673
CG6983	2	13.0298	9.17567e-05	0.001223	0.162926	1.17695	0.235052
Cp7Fb	2	12.2996	9.21262e-05	0.0012265	-4.46129	0.0115475	-6.43628
CG9826	2	4.96011	9.22626e-05	0.0012269	-2.66077	0.0698947	-3.83867
CG15065	1	7.31266	9.26675e-05	0.00122843	1.73571	5.67296	2.5041
CG2065	2	8.33565	9.26976e-05	0.00122843	1.77155	5.87994	2.5558
CR45052	1	1.39903	9.25992e-05	0.00122843	-4.18436	0.015232	-6.03675
CG32537	2	13.1213	9.28935e-05	0.00122961	0.413862	1.51265	0.597077
Psi	3	20.4195	9.33798e-05	0.00123463	-0.351332	0.70375	-0.506865
CR44138	1	6.26046	9.35498e-05	0.00123546	3.88901	48.8624	5.61065
CG31104	1	4.65168	9.41014e-05	0.00124132	-1.46881	0.2302	-2.11904
CG15362	1	6.59596	9.4773e-05	0.0012459	0.570468	1.76909	0.823011
CG43759	4	22.9481	9.46968e-05	0.0012459	0.484143	1.62278	0.698471
slo	9	32.8638	9.46834e-05	0.0012459	-0.375219	0.687139	-0.541327
CG8051	2	11.1579	9.51664e-05	0.001249	-0.634664	0.530113	-0.915627
Sugb	3	17.4863	9.52256e-05	0.001249	0.250177	1.28425	0.360929
Neurochondrin	1	7.50564	9.59147e-05	0.0012566	0.809296	2.24633	1.16757
CG2120	1	3.83915	9.62958e-05	0.00125873	-1.65577	0.190945	-2.38877
His4r	4	29.6564	9.62634e-05	0.00125873	0.346428	1.41401	0.499789
VhaAC45	2	16.429	9.65429e-05	0.00126053	-0.341118	0.710975	-0.492129
AGBE	1	9.84499	9.67645e-05	0.00126199	0.850773	2.34146	1.22741
CG31869	3	13.8361	9.7192e-05	0.0012647	-1.40599	0.245124	-2.02842
CG8630	1	5.55112	9.71428e-05	0.0012647	0.876833	2.40328	1.265
Tspo	1	9.73152	9.77545e-05	0.00127059	1.73334	5.65954	2.50068
CG32669	1	6.13725	9.7898e-05	0.00127102	-1.48741	0.225957	-2.14588
CG33156	5	30.4751	9.8473e-05	0.00127704	0.1962	1.21677	0.283057
CG6574	1	6.88431	9.85905e-05	0.00127713	-0.650219	0.521932	-0.938068
nord	1	4.85912	9.92501e-05	0.00128423	-1.57579	0.206845	-2.27338
CR32224	1	2.95195	9.97272e-05	0.00128895	3.00433	20.1728	4.33434
His3.3B	4	27.5495	9.98577e-05	0.00128919	-0.168974	0.84453	-0.243779
Hsc70-3	5	37.8132	0.000100633	0.0012963	0.718292	2.05093	1.03628
ewg	9	40.3933	0.000100557	0.0012963	0.00224948	1.00225	0.00324531
CG4670	2	11.0043	0.000101042	0.00130011	1.02372	2.78353	1.47692
CG11403	1	7.74109	0.000101439	0.00130376	0.685926	1.98561	0.989582
fa2h	1	6.46317	0.000102167	0.0013105	1.29577	3.65379	1.86939
wdn	1	8.35656	0.000102191	0.0013105	0.603228	1.82801	0.870275
P58IPK	1	8.59132	0.000102441	0.00131225	0.65204	1.91945	0.940694
CG43066	2	10.7656	0.000102936	0.00131713	-0.64274	0.52585	-0.927278
Ugt37a1	1	4.43522	0.000103651	0.0013248	2.16971	8.75575	3.13023
Jon65Aiii	1	9.53087	0.000104133	0.00132949	-1.1296	0.323162	-1.62967
CG6330	2	12.9376	0.000104863	0.00133733	0.354026	1.42479	0.510752
CG10222	2	11.9195	0.000105349	0.00134203	0.546945	1.72797	0.789075
Alh	12	61.0935	0.00010552	0.00134273	0.276288	1.31823	0.398599
Orc4	1	7.76495	0.000105656	0.00134297	0.513765	1.67157	0.741206
bif	5	31.4161	0.000106235	0.00134885	-0.0489774	0.952203	-0.0706595
CG30025	1	8.00848	0.000106378	0.00134918	-1.24068	0.289187	-1.78992
DNApol-alpha73	1	7.99147	0.000106513	0.00134941	0.553943	1.7401	0.79917
CG10911	1	8.89181	0.000106889	0.00135268	-1.04902	0.350279	-1.51342
CG11893	1	6.33441	0.000107217	0.00135385	1.11423	3.04721	1.60749
Zif	3	11.299	0.000107137	0.00135385	0.309464	1.3627	0.446463
CG11891	2	9.70358	0.000107348	0.00135401	0.666698	1.9478	0.961843
CG17786	1	4.1764	0.000108114	0.00136219	-1.39812	0.24706	-2.01707
sqh	5	21.605	0.000108495	0.00136549	1.30517	3.68833	1.88297
Sec23	6	37.3444	0.000109095	0.00137155	1.85402	6.38544	2.67479
CG7778	2	10.9138	0.000110322	0.00138395	-0.560798	0.570754	-0.80906
Rif1	1	8.73526	0.00011022	0.00138395	0.70813	2.03019	1.02162
scyl	1	9.28045	0.000110862	0.00138921	0.591454	1.80661	0.853288
CG17560	1	6.59492	0.000111309	0.00139278	-2.11192	0.121005	-3.04686
CG9451	2	9.74508	0.000111416	0.00139278	-0.417725	0.658543	-0.60265
MagR	2	11.9785	0.00011151	0.00139278	0.578011	1.78249	0.833894
yps	2	17.6331	0.000111654	0.00139308	-0.316317	0.728828	-0.456349
CAHbeta	2	11.3552	0.000112403	0.0014009	0.516266	1.67576	0.744814
AsnS	1	8.44472	0.000112568	0.00140144	0.451447	1.57058	0.651301
Rgk2	2	9.87159	0.000113285	0.00140884	1.18725	3.27805	1.71284
CG7025	1	5.34638	0.00011457	0.00142329	-1.47263	0.229322	-2.12455
Npc1a	6	30.4923	0.000115835	0.00143745	0.321807	1.37962	0.464269
CG2781	1	7.29455	0.000116289	0.00144153	-0.882585	0.413712	-1.2733
Gabat	4	20.6368	0.000116498	0.00144258	-0.371885	0.689434	-0.536516
Bmcp	2	13.4085	0.000116783	0.00144322	-0.061351	0.940493	-0.0885108
Rbp1	2	14.1049	0.000116801	0.00144322	-0.00719925	0.992827	-0.0103863
cwo	3	19.8632	0.000117098	0.00144452	-0.387167	0.678978	-0.558564
milt	6	44.7041	0.000117157	0.00144452	0.25636	1.29222	0.36985
CG2017	5	23.393	0.000117661	0.00144918	0.935963	2.54967	1.35031
Mhc	18	103.354	0.000118121	0.00145174	-0.29272	0.746231	-0.422306
Syx17	2	12.8453	0.000118028	0.00145174	0.365168	1.44076	0.526826
CG7818	1	7.02012	0.000118937	0.00146021	0.6395	1.89553	0.922603
CG15255	2	11.5798	0.000121096	0.00148356	-0.819174	0.440796	-1.18182
CG18809	4	17.5836	0.000120978	0.00148356	-0.141293	0.868234	-0.203843
CNMa	3	9.97707	0.000121523	0.00148721	-1.95708	0.14127	-2.82347
CG31300	1	5.04667	0.000121657	0.00148727	-1.28024	0.277971	-1.84699
jagn	2	14.0789	0.000122397	0.00149473	0.0893911	1.09351	0.128964
Vmat	3	16.3021	0.000123023	0.00150078	-0.729174	0.482307	-1.05198
CG5150	2	11.6016	0.000123549	0.00150541	0.101485	1.10681	0.146412
Vav	3	17.3212	0.000123664	0.00150541	-0.077628	0.925309	-0.111993
dUTPase	4	27.3022	0.00012389	0.00150657	0.33845	1.40277	0.48828
CG8321	1	7.73818	0.000125342	0.00152262	0.471142	1.60182	0.679714
Jon25Biii	1	9.94329	0.000125744	0.00152589	-2.04262	0.129688	-2.94688
CG17260	2	9.35405	0.000126455	0.00153219	1.34786	3.84919	1.94455
CG7386	1	5.82426	0.000126584	0.00153219	0.800899	2.22754	1.15545
bun	10	57.6125	0.000126662	0.00153219	-0.140955	0.868528	-0.203355
CG12123	1	7.00683	0.000127021	0.00153492	0.552318	1.73728	0.796827
CG12398	1	4.16335	0.000127244	0.001536	-5.01048	0.00666773	-7.22859
CG8028	1	6.0286	0.000127501	0.00153748	-0.754035	0.470465	-1.08784
CR46194	2	9.78234	0.000128102	0.00154018	-0.727125	0.483296	-1.04902
Fas3	5	25.7478	0.000127962	0.00154018	0.855115	2.35165	1.23367
2022-09-02	2	10.4297	0.000128125	0.00154018	0.351695	1.42147	0.507388
CG43236	2	7.75186	0.00012828	0.00154043	1.94677	7.00599	2.80859
CG17724	5	29.7225	0.000128782	0.00154233	0.440071	1.55282	0.634888
CG6656	1	5.58229	0.00012884	0.00154233	-0.672753	0.510302	-0.970578
N	1	8.4723	0.000128748	0.00154233	0.608041	1.83683	0.877218
DIP1	6	34.1549	0.000129236	0.00154387	-0.26749	0.765298	-0.385907
Syn	3	15.5876	0.000129237	0.00154387	-0.399968	0.670342	-0.577031
PGRP-SC1a	1	7.02273	0.000129424	0.00154451	-2.35437	0.0949536	-3.39663
CG1774	2	13.8195	0.00013166	0.00156724	0.896701	2.4515	1.29367
CG18262	1	6.69312	0.000131738	0.00156724	0.56581	1.76087	0.816291
CG2059	2	10.364	0.000131604	0.00156724	0.0880848	1.09208	0.12708
Sgt1	1	8.36215	0.000132215	0.00157015	0.522884	1.68689	0.754363
snRNA:U5:63BC	1	4.87768	0.000132254	0.00157015	2.84211	17.1519	4.1003
Bace	2	17.8962	0.000132454	0.0015709	-0.713132	0.490107	-1.02883
Smn	2	13.259	0.000132657	0.00157169	0.458588	1.58184	0.661602
Ada1-2	1	6.85877	0.000133338	0.00157813	0.570351	1.76889	0.822842
CG7208	2	9.89364	0.000133903	0.00158319	0.597444	1.81747	0.861929
CG10097	3	16.1071	0.00013407	0.00158354	-0.901725	0.405869	-1.30091
CG14823	3	14.2899	0.000134305	0.00158469	0.792502	2.20892	1.14334
tamo	3	15.7161	0.000134795	0.00158885	0.164068	1.17829	0.2367
CG32195	3	12.5289	0.000135661	0.00159741	-0.104757	0.900543	-0.151133
CG17169	1	3.93489	0.00013601	0.00159825	-3.47589	0.0309342	-5.01465
mex1	3	13.4649	0.000135962	0.00159825	-0.736521	0.478777	-1.06257
esc	1	7.56799	0.0001362	0.00159886	0.626021	1.87015	0.903158
spi	5	26.9043	0.000136345	0.00159893	0.0632307	1.06527	0.0912227
borr	2	14.0396	0.000136703	0.0016015	0.471766	1.60282	0.680614
AhcyL2	2	9.92293	0.000138224	0.00161112	-0.711774	0.490773	-1.02687
CG12702	2	10.6944	0.000137932	0.00161112	0.361218	1.43508	0.521128
CG18675	1	2.11533	0.000137824	0.00161112	3.88709	48.7688	5.60789
CG4935	1	6.10824	0.000138218	0.00161112	0.688124	1.98998	0.992753
mle	2	13.8085	0.000138021	0.00161112	-0.388296	0.678211	-0.560193
l(2)35Cc	2	10.9377	0.000139062	0.00161924	0.466318	1.59411	0.672754
CG12825	1	6.83062	0.000140613	0.001634	-0.680854	0.506185	-0.982265
RYa-R	3	10.0372	0.000140537	0.001634	-1.976	0.138623	-2.85076
CG5778	2	13.9332	0.000141381	0.00164082	0.521911	1.68525	0.752959
His2B:CG33902	1	2.72318	0.000141627	0.00164082	4.66141	105.785	6.725
His2B:CG33910	1	2.72318	0.000141627	0.00164082	4.66141	105.785	6.725
CG1468	1	6.23716	0.000142154	0.00164527	-0.947642	0.387654	-1.36716
crok	1	7.74289	0.000142382	0.00164626	0.493723	1.63841	0.712292
Cals	4	21.9556	0.000142901	0.00164895	-0.615628	0.540301	-0.888164
Tre1	3	12.0933	0.000142796	0.00164895	0.44614	1.56227	0.643645
CG4729	5	24.4348	0.000143938	0.00165925	-0.469285	0.625449	-0.677035
CG5987	1	4.74813	0.000144276	0.00166148	0.962743	2.61887	1.38895
Ipk2	1	7.68693	0.000144618	0.00166375	0.475103	1.60818	0.685429
CG14687	1	6.2041	0.000145561	0.00167293	-0.595865	0.551086	-0.859651
Ankle2	4	25.9722	0.000147016	0.00168797	0.42815	1.53442	0.61769
CG3775	2	11.8303	0.000147402	0.00169072	-1.0925	0.335378	-1.57614
Phax	2	9.04023	0.000147812	0.00169374	0.109356	1.11556	0.157767
CG13117	2	10.2124	0.00014833	0.00169476	1.1222	3.0716	1.61899
PEK	3	18.8346	0.000148074	0.00169476	0.254623	1.28997	0.367343
orb2	5	19.4406	0.000148343	0.00169476	0.82928	2.29167	1.1964
Pol32	2	14.2379	0.000148914	0.0016996	0.404023	1.49784	0.582882
CG13373	2	10.1679	0.000149107	0.00170011	0.407664	1.5033	0.588134
CG4734	1	6.51622	0.000149584	0.00170387	-1.65178	0.191708	-2.38302
CG9773	1	6.85964	0.000149846	0.00170517	0.500084	1.64886	0.721469
CG5010	2	13.6169	0.000150845	0.00171484	0.403888	1.49764	0.582688
CG10962	1	7.07368	0.000151129	0.00171637	1.07645	2.93426	1.553
path	3	19.6356	0.000151532	0.00171925	-0.448478	0.638599	-0.647018
CG13299	1	6.81372	0.000152702	0.00173083	-1.2349	0.290865	-1.78158
CG10077	3	21.9327	0.000152958	0.00173173	-0.208308	0.811957	-0.300525
RagA-B	1	7.46214	0.000153083	0.00173173	0.462367	1.58783	0.667054
CG3262	3	18.9956	0.000153761	0.00173415	-0.18727	0.82922	-0.270173
CG42271	2	14.2857	0.000153899	0.00173415	0.269482	1.30929	0.388781
CG8774	1	7.3352	0.000153575	0.00173415	-1.19657	0.302229	-1.72629
hts	13	66.7887	0.000153818	0.00173415	0.585266	1.79547	0.84436
Cyp318a1	1	4.00733	0.000154794	0.00174083	-1.50987	0.220939	-2.17828
Ran	4	27.273	0.000154746	0.00174083	-0.241446	0.785491	-0.348333
cnc	13	74.2331	0.00015527	0.00174448	-0.0613253	0.940517	-0.0884737
elav	2	8.99146	0.000155893	0.00174976	-0.813852	0.443148	-1.17414
CG34396	2	10.6401	0.000156468	0.00175452	0.966426	2.62853	1.39426
lbk	1	7.2749	0.000156797	0.0017565	-0.509202	0.600975	-0.734623
Sgf29	2	8.42142	0.000157009	0.00175715	0.361003	1.43477	0.520817
CG9641	2	15.2741	0.00015763	0.00176239	0.531181	1.70094	0.766332
CG17027	2	10.9064	0.000157852	0.00176316	-0.600194	0.548705	-0.865897
CG15408	1	5.41151	0.000158746	0.00177143	-1.32881	0.264793	-1.91706
CG42694	2	7.52668	0.000160076	0.00178454	-1.18026	0.307198	-1.70276
twf	1	7.72504	0.000160504	0.00178759	0.479183	1.61476	0.691315
CG3277	1	5.18059	0.000162135	0.001804	-0.834946	0.433898	-1.20457
Alk	2	10.4321	0.000162586	0.00180728	-0.555978	0.573511	-0.802107
CG14711	1	7.38876	0.000162867	0.00180865	0.535158	1.70772	0.77207
CG8239	2	10.4784	0.000163095	0.00180945	0.428378	1.53477	0.618019
CG15711	2	6.60657	0.000163611	0.00181342	-1.183	0.306359	-1.7067
Bsg	10	58.0909	0.000164305	0.00181495	-0.220883	0.80181	-0.318667
CG13482	1	7.28051	0.000164179	0.00181495	1.17168	3.2274	1.69037
CG16989	2	14.3183	0.000164335	0.00181495	0.44266	1.55684	0.638623
Ugt86Dc	1	4.98411	0.00016438	0.00181495	-0.883926	0.413157	-1.27524
CG18268	1	4.62965	0.000164656	0.00181627	-1.13661	0.320905	-1.63978
Ugt35a	1	6.24359	0.000164864	0.00181681	-0.585568	0.556789	-0.844797
CG10182	1	6.90502	0.000165191	0.00181849	0.940039	2.56008	1.35619
Cyp6u1	2	13.6179	0.000165332	0.00181849	0.435153	1.5452	0.627793
Vm34Ca	1	7.43677	0.000165923	0.00182326	-6.08924	0.00226713	-8.78491
jet	2	11.1862	0.000166764	0.00183075	0.47745	1.61196	0.688814
dgt1	3	17.496	0.000168903	0.00185247	0.261561	1.29896	0.377353
CG6364	5	26.7355	0.000169317	0.00185523	-0.215923	0.805797	-0.311511
CG2371	3	16.9781	0.000169992	0.00186086	0.386366	1.47162	0.557409
CG13339	1	6.84351	0.000170869	0.00186801	0.49203	1.63563	0.70985
Ctf4	1	8.28784	0.000171416	0.00186801	0.530315	1.69947	0.765083
Pex5	2	13.8305	0.000171355	0.00186801	0.63736	1.89148	0.919516
Rim2	3	18.2851	0.00017103	0.00186801	0.36723	1.44373	0.529801
Tm1	14	72.8065	0.000171456	0.00186801	-0.112223	0.893845	-0.161903
CG18012	1	8.12648	0.000172839	0.0018813	0.482401	1.61996	0.695958
CG14647	1	7.81004	0.00017305	0.00188182	0.47312	1.60499	0.682568
CG43090	1	5.83591	0.000173684	0.00188693	-1.93587	0.144299	-2.79287
CR46147	1	4.30671	0.000176649	0.00191734	1.25205	3.49749	1.80632
Alr	2	10.1906	0.000177256	0.00192211	0.675755	1.96552	0.974909
Myd88	3	20.0443	0.00017745	0.00192241	-0.214676	0.806803	-0.309712
dgt4	2	10.6968	0.000177937	0.00192587	0.43561	1.54591	0.628453
BEAF-32	3	19.0497	0.000178694	0.00192894	0.280471	1.32375	0.404634
CG14933	2	12.6365	0.00017864	0.00192894	0.656374	1.92779	0.946948
CG4753	3	18.4783	0.000178891	0.00192894	-0.0406616	0.960154	-0.0586623
agt	2	11.9915	0.000178784	0.00192894	0.480812	1.61739	0.693665
Pif1A	4	25.4726	0.000179678	0.00193561	-0.333263	0.716582	-0.480797
CG11178	2	9.77147	0.000179935	0.00193657	0.236282	1.26653	0.340883
ALiX	1	9.07893	0.000180411	0.00193988	0.663267	1.94112	0.956892
CG12018	1	7.82143	0.000180936	0.00194371	0.465713	1.59315	0.671881
Spt20	3	19.0352	0.000181359	0.00194643	-0.271049	0.762579	-0.39104
Alp2	1	7.32838	0.000181551	0.00194669	-1.12478	0.324723	-1.62272
CR45345	1	2.84256	0.000183128	0.00196163	-2.6195	0.0728395	-3.77914
Liprin-alpha	5	32.7212	0.000183414	0.00196163	0.191196	1.2107	0.275837
l(1)G0289	2	13.8551	0.000183456	0.00196163	3.69876	40.397	5.33618
IntS12	1	6.78237	0.000183932	0.0019649	0.5968	1.8163	0.861
p115	2	13.5911	0.000184138	0.00196528	0.457005	1.57934	0.659319
Syt1	4	19.0665	0.000185249	0.0019753	-0.442633	0.642343	-0.638584
CG44476	1	4.00046	0.00018564	0.00197765	-1.55546	0.211092	-2.24405
CG11474	2	13.463	0.000186842	0.00198861	0.437723	1.54918	0.631501
Dhc36C	1	5.04848	0.000187968	0.00199838	-1.51185	0.220502	-2.18113
lute	4	22.9382	0.000188108	0.00199838	-0.440969	0.643413	-0.636184
CG4788	2	12.3978	0.000188711	0.00200295	0.389331	1.47599	0.561686
Cerk	2	9.76688	0.000188906	0.00200317	0.462493	1.58803	0.667237
CG4022	3	17.7864	0.000190197	0.00201315	0.928559	2.53086	1.33963
Spn27A	2	13.3588	0.000190083	0.00201315	0.535994	1.70915	0.773275
CG11103	1	6.254	0.000190533	0.00201334	0.586522	1.79773	0.846173
Fit2	1	7.32141	0.000190564	0.00201334	0.622753	1.86405	0.898443
Vm26Ac	1	5.81576	0.000192423	0.00203111	-3.8117	0.0221104	-5.49913
CG42705	2	10.0883	0.000193451	0.00204009	-0.610701	0.54297	-0.881056
geko	1	5.15571	0.000194313	0.00204731	-0.935776	0.392281	-1.35004
CG12567	6	32.5016	0.000194952	0.00205216	0.20571	1.2284	0.296777
Cht8	1	6.22378	0.000195254	0.00205274	-1.16384	0.312285	-1.67907
RnrS	1	9.26069	0.000195363	0.00205274	0.646347	1.90856	0.932481
CG15822	4	15.7162	0.00019625	0.00206018	-1.53374	0.215727	-2.21272
Ravus	1	6.72494	0.000196795	0.00206401	0.544346	1.72348	0.785325
phr	2	13.3343	0.000196991	0.00206419	0.395409	1.48499	0.570454
CG15097	4	13.3081	0.000197181	0.0020643	1.31505	3.72495	1.89722
CG42553	1	6.70712	0.000197565	0.00206635	0.501931	1.65191	0.724133
CG43071	2	8.55967	0.000197735	0.00206635	1.09512	2.98954	1.57992
Hydr1	5	30.4245	0.000197938	0.00206659	0.00895217	1.00899	0.0129152
CG18744	1	5.48279	0.000198455	0.00206935	1.1515	3.16293	1.66126
COX6B	4	26.8984	0.000198562	0.00206935	-0.0836614	0.919743	-0.120698
pip	1	3.09722	0.000199378	0.00207598	-2.95791	0.0519271	-4.26737
NaCP60E	7	24.2125	0.000199978	0.00208035	-0.533008	0.586837	-0.768968
CG13215	1	5.27762	0.000200718	0.00208428	1.22881	3.41717	1.7728
Rbp6	6	22.3627	0.000200556	0.00208428	-0.630124	0.532526	-0.909077
CG8152	1	6.87149	0.000201351	0.00208521	0.538306	1.7131	0.776611
CtBP	8	54.9416	0.000201084	0.00208521	0.059118	1.0609	0.0852893
Mipp1	3	16.6685	0.000201203	0.00208521	0.156706	1.16965	0.226079
CG8617	1	6.93157	0.000201775	0.00208586	0.501901	1.65186	0.72409
mnd	3	16.2896	0.000201681	0.00208586	-1.03961	0.353591	-1.49985
ine	4	17.6221	0.000202211	0.00208662	-0.992025	0.370825	-1.43119
ppk6	1	2.77151	0.000202189	0.00208662	2.59534	13.4012	3.74429
CG13585	4	22.5689	0.000202877	0.00208974	-0.291492	0.747148	-0.420534
CG18067	2	13.4592	0.000202838	0.00208974	0.814429	2.25789	1.17497
Ald	10	62.9763	0.000204002	0.00209663	-0.0467271	0.954348	-0.0674129
Poc1	1	7.44518	0.000204092	0.00209663	0.833263	2.30082	1.20215
scaf6	3	17.2635	0.000203975	0.00209663	-0.499725	0.606697	-0.720951
CG43255	1	5.32807	0.000205095	0.00210505	-0.906228	0.404045	-1.30741
MED4	1	7.15611	0.000205438	0.00210671	0.703151	2.02011	1.01443
CCHa2	3	15.4775	0.000205843	0.00210898	-0.674196	0.509566	-0.972659
Tsp42Ec	1	7.40983	0.00020642	0.00211301	0.882889	2.41787	1.27374
orb	2	13.8631	0.000207386	0.00212101	-0.556581	0.573165	-0.802977
CG13905	1	6.25629	0.000208595	0.00213149	1.85562	6.39565	2.67709
CG17325	2	9.37945	0.000209671	0.00213868	1.09512	2.98953	1.57992
CG42305	2	9.37945	0.000209671	0.00213868	1.09512	2.98953	1.57992
Arc42	1	8.52224	0.000210818	0.00214847	0.58413	1.79343	0.842721
hiw	1	6.4626	0.000211806	0.00215664	-0.768393	0.463758	-1.10856
CG18585	2	7.41012	0.000212195	0.00215679	-1.17258	0.309566	-1.69168
Irk1	7	40.9899	0.000212178	0.00215679	-0.135186	0.873554	-0.195032
repo	1	3.95552	0.000213525	0.00216839	-1.42886	0.239581	-2.06141
Mical	6	32.9926	0.0002146	0.00217739	0.144442	1.15539	0.208386
Unc-115a	6	31.9203	0.000215549	0.00218509	3.47369	32.2554	5.01147
Msp300	6	38.928	0.00021576	0.00218531	-0.0517866	0.949531	-0.0747123
CG14005	2	10.7794	0.000216074	0.00218656	0.582518	1.79054	0.840396
lt	4	19.5913	0.000217132	0.00219534	-0.337946	0.713234	-0.487553
Ten-m	3	14.4301	0.000219155	0.00221385	-0.0232786	0.97699	-0.033584
Fkbp14	3	15.2148	0.000219447	0.00221485	-0.742242	0.476045	-1.07083
Dat	2	13.2749	0.000220126	0.00221977	-0.736317	0.478874	-1.06228
CG5174	10	53.5134	0.000222162	0.00223834	0.0518736	1.05324	0.0748378
CG11438	1	4.42064	0.000223278	0.00223978	1.55766	4.74768	2.24722
CG2254	1	8.08859	0.000222913	0.00223978	-0.770632	0.462721	-1.11179
CR44522	1	2.1623	0.000223203	0.00223978	3.32778	27.8763	4.80097
pre-rRNA:CR45847	1	8.21903	0.000222943	0.00223978	-0.655219	0.519329	-0.945281
rdgA	8	30.2729	0.000222543	0.00223978	-0.381285	0.682983	-0.550078
P5CDh1	5	28.6117	0.000223481	0.00223987	-0.495594	0.609209	-0.71499
RhoGAP71E	6	36.2334	0.00022468	0.00224992	-0.054881	0.946598	-0.0791765
Gos28	1	7.3273	0.000225235	0.00225352	0.514567	1.67291	0.742363
Est-6	2	12.8228	0.000226123	0.00225998	-1.12252	0.32546	-1.61945
alt	6	40.1318	0.000226272	0.00225998	-0.00782198	0.992209	-0.0112847
Ts	2	13.8731	0.000227034	0.00226562	0.490091	1.63246	0.707051
CBP	3	18.4293	0.000227731	0.0022706	0.622651	1.86386	0.898296
CG42672	10	50.4776	0.000228115	0.00227247	-0.735463	0.479283	-1.06105
HP1b	3	15.5532	0.000228918	0.00227849	0.773049	2.16636	1.11527
Cyp6w1	2	12.6969	0.000229422	0.00228154	0.64541	1.90677	0.93113
kra	7	51.9507	0.000231231	0.00229755	-0.316739	0.728521	-0.456957
CG34376	2	12.2301	0.000231489	0.00229813	-0.418119	0.658284	-0.603219
CG32756	2	11.1754	0.000232291	0.00230411	0.553734	1.73974	0.798869
FBXO11	2	15.5787	0.000234586	0.00232486	0.248249	1.28178	0.358148
LysD	1	9.57954	0.000234929	0.00232626	-0.887227	0.411796	-1.28
Coq2	1	6.92621	0.000235498	0.00232853	0.516025	1.67536	0.744467
Ugt35b	1	5.94584	0.000235562	0.00232853	-1.32819	0.264956	-1.91618
CG4089	1	6.31626	0.000236051	0.00232958	0.582015	1.78964	0.83967
Tnks	2	14.5311	0.000236074	0.00232958	0.291726	1.33874	0.420872
CG13510	3	16.4474	0.000236581	0.00233259	0.730263	2.07563	1.05355
cln3	2	11.7884	0.000237735	0.00234197	-0.908204	0.403248	-1.31026
Uhg1	2	13.601	0.000240881	0.00237093	-0.538905	0.583387	-0.777475
Cyp309a1	2	7.63114	0.000243193	0.00238776	1.64466	5.17926	2.37275
Rab5	9	53.098	0.000243213	0.00238776	-0.0345505	0.96604	-0.0498458
opm	2	14.8871	0.00024316	0.00238776	0.298186	1.34741	0.430192
CG13309	1	6.10751	0.000245046	0.00240165	-1.48829	0.225758	-2.14715
alpha-Est8	1	6.84058	0.000244941	0.00240165	-1.25789	0.284252	-1.81476
CG5946	6	29.7544	0.000247145	0.00242017	-0.118014	0.888684	-0.170258
CG32425	5	32.7024	0.000248194	0.00242838	-0.0704755	0.931951	-0.101675
Cyp4p1	1	7.237	0.000248421	0.00242854	0.836252	2.3077	1.20646
Fic	1	7.72746	0.000249116	0.00243327	0.445519	1.5613	0.642748
cib	4	25.9865	0.000249925	0.0024391	0.406841	1.50206	0.586947
CG15773	2	10.011	0.000250569	0.00244124	-1.12365	0.325093	-1.62108
CG8929	3	20.2056	0.000250481	0.00244124	-0.239203	0.787255	-0.345098
sra	2	9.65161	0.000251149	0.00244483	0.446164	1.56231	0.643679
CG14500	1	6.453	0.000251642	0.00244756	-1.46579	0.230895	-2.11469
CG42565	2	10.9222	0.000255232	0.00248038	0.469267	1.59882	0.677009
CG9259	2	10.8371	0.000256109	0.00248471	-1.32881	0.264793	-1.91706
spz3	1	4.62744	0.000256072	0.00248471	0.945134	2.57316	1.36354
CG13511	2	6.93388	0.000257448	0.0024956	1.48087	4.39679	2.13645
Slh	2	12.8427	0.000257872	0.00249761	0.952397	2.59191	1.37402
RPA2	2	14.9765	0.000259197	0.00250809	0.418759	1.52007	0.604141
Vha100-1	7	35.2877	0.00025939	0.00250809	0.594823	1.81271	0.858148
CG4936	1	7.87905	0.000259744	0.0025094	0.491239	1.63434	0.708709
dsd	2	15.2929	0.000260891	0.00251838	0.161774	1.17559	0.233391
CG17323	3	9.59041	0.000261366	0.00252085	-1.03768	0.354274	-1.49706
LamC	2	13.9787	0.000261851	0.00252341	0.608028	1.83681	0.877199
Obp83ef	1	4.09445	0.000262271	0.00252534	-1.45512	0.233372	-2.0993
CG12155	1	7.48136	0.000263947	0.00253936	0.437298	1.54852	0.630887
LysE	1	6.92983	0.000264189	0.00253957	-1.06761	0.343828	-1.54024
dome	1	8.67069	0.000265151	0.00254669	0.44922	1.56709	0.648088
CG6660	1	5.14319	0.000265618	0.00254692	-2.71733	0.0660506	-3.92028
Eip74EF	5	21.738	0.000265399	0.00254692	-0.555194	0.573961	-0.800976
CG10170	1	5.69346	0.000266779	0.00255593	-0.869403	0.419202	-1.25428
Root	2	7.30944	0.000267373	0.00255949	-1.05913	0.346759	-1.52799
CG12219	1	7.61457	0.00026928	0.00256613	0.434034	1.54347	0.626178
Chi	2	12.3636	0.000268335	0.00256613	0.401757	1.49445	0.579613
HnRNP-K	6	30.6778	0.000269467	0.00256613	-0.230026	0.794513	-0.331858
Trn-SR	2	11.2647	0.000269286	0.00256613	0.478881	1.61427	0.69088
Tsp26A	1	5.77816	0.000269048	0.00256613	-0.637106	0.528821	-0.91915
tral	5	42.2152	0.0002693	0.00256613	0.0125973	1.01268	0.0181741
unc-13	6	37.3969	0.000269626	0.00256613	-0.311717	0.732189	-0.449712
CG33082	2	8.43386	0.00027023	0.00256975	-0.556683	0.573107	-0.803123
CG10802	2	9.37326	0.000270964	0.00257461	0.875114	2.39915	1.26252
CG32483	1	6.6315	0.000271204	0.00257476	-1.778	0.168976	-2.56511
Fcp3C	1	6.11871	0.000271623	0.00257661	-2.91545	0.0541796	-4.20611
CG10910	1	8.03613	0.0002727	0.0025847	-1.25313	0.28561	-1.80788
alphaTub84D	1	8.62234	0.000275464	0.00260875	-0.446951	0.639575	-0.644814
CG10916	2	10.4723	0.000275797	0.00260976	0.607973	1.8367	0.877119
MsR1	2	7.15866	0.000277332	0.0026187	-1.04401	0.352039	-1.50619
Myo28B1	3	13.6404	0.000277273	0.0026187	0.657022	1.92904	0.947883
bel	2	18.4707	0.000277424	0.0026187	-0.329986	0.718934	-0.476069
CG1234	1	7.75586	0.000278464	0.00262637	-0.459249	0.631758	-0.662556
U4-U6-60K	1	7.68565	0.00027917	0.00263087	0.437504	1.54884	0.631184
Col4a1	3	23.7806	0.000279485	0.00263145	-0.926489	0.395941	-1.33664
Vha100-5	2	10.8086	0.000279689	0.00263145	-1.4695	0.230041	-2.12004
Tasp1	2	13.8445	0.000280205	0.00263416	0.361145	1.43497	0.521022
Cp38	2	19.5095	0.000281125	0.00264064	-1.91049	0.148008	-2.75625
Pgant35A	1	7.59937	0.00028191	0.0026433	0.453612	1.57399	0.654424
amd	2	9.10436	0.000282095	0.0026433	-1.47207	0.22945	-2.12375
betaTry	2	17.2494	0.000281699	0.0026433	-0.874202	0.417195	-1.26121
Orc5	1	7.34975	0.000283594	0.00265518	0.698885	2.01151	1.00828
CG2211	2	11.9157	0.000284127	0.00265781	0.181667	1.19921	0.26209
CG43968	1	2.24715	0.000284337	0.00265781	-3.21605	0.0401131	-4.63978
CG15744	1	7.81362	0.000285338	0.00266501	0.51079	1.66661	0.736914
DNApol-alpha60	1	7.64494	0.000285618	0.00266546	0.465951	1.59353	0.672225
TfIIEalpha	1	8.35071	0.000285986	0.00266673	0.413292	1.51179	0.596255
Ada2b	3	21.2086	0.000287	0.00267402	0.262353	1.29999	0.378496
Best2	1	7.29189	0.000287599	0.00267743	-0.756056	0.469514	-1.09076
bor	2	14.8435	0.000289332	0.00269139	0.530641	1.70002	0.765554
Pebp1	1	9.1077	0.000290673	0.00270169	-1.15851	0.313952	-1.67138
Cad88C	1	4.06271	0.000291342	0.00270354	-2.11055	0.121171	-3.04488
snRNA:U5:14B	1	3.87676	0.000291219	0.00270354	1.46837	4.34216	2.11841
emc	1	7.7158	0.000291841	0.00270599	-0.439831	0.644145	-0.634542
CG5023	1	7.05091	0.000292426	0.00270923	-0.571996	0.564398	-0.825216
Hr4	5	12.4603	0.000293187	0.0027141	-2.05867	0.127624	-2.97003
MED20	2	10.9266	0.000294621	0.002723	0.388945	1.47542	0.561128
Rbp2	5	30.9939	0.000294444	0.002723	-0.427468	0.652158	-0.616706
CG11164	2	11.0548	0.000296528	0.00273623	0.560823	1.75211	0.809097
Cpr51A	1	4.05859	0.000296349	0.00273623	-1.33517	0.263113	-1.92624
Inx2	4	25.3801	0.000298824	0.00275521	-0.169703	0.843915	-0.24483
cpo	7	30.583	0.000300432	0.00276642	-0.723481	0.485061	-1.04376
dco	4	29.5508	0.00030052	0.00276642	0.273818	1.31498	0.395035
CG15514	2	14.0966	0.000300873	0.00276745	0.379831	1.46204	0.54798
hng1	1	7.37878	0.000301282	0.00276901	0.703318	2.02045	1.01467
CG10866	2	9.95867	0.000301863	0.00277213	0.418724	1.52002	0.604091
CG7220	4	23.1197	0.000304474	0.00279388	0.377607	1.45879	0.544772
Zasp66	9	48.9251	0.000305928	0.00280499	-0.014085	0.986014	-0.0203203
Ndae1	9	43.324	0.000306327	0.00280641	-0.410048	0.663618	-0.591574
Fbxl4	1	7.45774	0.000307784	0.00281305	0.420749	1.5231	0.607013
rux	2	12.004	0.000307732	0.00281305	0.350338	1.41955	0.505431
snRNA:U4:39B	1	4.45972	0.000307438	0.00281305	1.92002	6.82112	2.77001
Cyp4d20	1	5.75473	0.000308225	0.00281484	-1.12544	0.32451	-1.62367
CG34324	1	9.86563	0.000308902	0.00281707	-0.483059	0.616893	-0.696907
ftz-f1	3	20.6888	0.000308958	0.00281707	-0.406336	0.666086	-0.586219
CG1358	4	22.0095	0.000313038	0.00285201	-0.272807	0.761239	-0.393578
GlcT-1	1	8.17261	0.000314233	0.00286064	0.395891	1.48571	0.571151
BtbVII	8	56.4248	0.000315642	0.0028712	0.211936	1.23607	0.305758
Vps28	2	12.6898	0.000316264	0.00287459	0.517817	1.67836	0.747052
CG10725	1	7.16413	0.000316919	0.00287827	-0.872615	0.417857	-1.25892
Cbp20	1	7.3789	0.000319932	0.00290334	0.650384	1.91628	0.938306
CHMP2B	1	7.46793	0.000320662	0.00290593	0.522568	1.68635	0.753906
Cyp6a8	1	5.3776	0.000320722	0.00290593	1.33945	3.81693	1.93241
snRNA:U11	1	6.23006	0.000323611	0.0029298	1.99861	7.37876	2.88338
Ire1	1	8.01532	0.000325694	0.00294403	0.502974	1.65363	0.725638
Rpb7	1	7.29138	0.00032558	0.00294403	0.462338	1.58778	0.667013
CG12374	1	11.9354	0.000326052	0.00294495	-0.95064	0.386493	-1.37148
CG15547	1	4.89863	0.000327139	0.00295245	0.786563	2.19584	1.13477
CG17477	1	2.91002	0.000329495	0.00296837	-2.54811	0.0782294	-3.67615
CG31029	1	4.27653	0.000329675	0.00296837	1.13574	3.11348	1.63853
morgue	1	7.15078	0.000329676	0.00296837	0.446298	1.56252	0.643872
Klp64D	1	7.2088	0.000330941	0.00297743	0.621185	1.86113	0.89618
Cyp4p3	1	5.08954	0.000332342	0.00298771	-1.09309	0.335178	-1.577
Kdm4B	4	19.6482	0.000332631	0.00298797	0.366171	1.4422	0.528274
CG14907	1	6.34602	0.00033346	0.00299308	0.526124	1.69236	0.759036
CTCF	1	7.72713	0.000333845	0.00299421	0.611102	1.84246	0.881633
CG11982	1	8.25369	0.000334304	0.00299599	0.49824	1.64582	0.718809
Fpps	1	7.41988	0.000336448	0.00301286	0.453573	1.57393	0.654368
baf	2	13.1938	0.000340097	0.00304173	0.382433	1.46585	0.551734
zyd	7	35.2966	0.0003402	0.00304173	-0.230978	0.793757	-0.333231
CG33965	1	4.56528	0.000342528	0.00305779	-1.41024	0.244084	-2.03455
CG5646	1	7.07839	0.000342481	0.00305779	1.20011	3.32049	1.7314
GlcAT-I	1	7.25722	0.000343108	0.0030606	0.434124	1.54361	0.626308
cort	2	13.7227	0.000343507	0.00306178	0.273996	1.31521	0.395293
CG13877	2	7.6054	0.000343984	0.00306237	-1.26733	0.281582	-1.82837
CG30049	1	4.43401	0.000344104	0.00306237	-1.16495	0.311937	-1.68067
nej	4	28.7141	0.000345934	0.0030739	0.0208134	1.02103	0.0300274
prod	1	7.71069	0.000345761	0.0030739	0.48321	1.62127	0.697124
Nhe2	8	28.65	0.000347413	0.00308229	0.00741894	1.00745	0.0107033
RPA3	2	13.7492	0.000347703	0.00308229	0.388147	1.47425	0.559977
krz	2	13.7777	0.000347949	0.00308229	-0.252033	0.777219	-0.363606
l(2)37Cg	3	11.2518	0.000347499	0.00308229	-0.00361891	0.996388	-0.00522099
HDAC6	5	37.7068	0.000349401	0.0030904	-0.0600616	0.941707	-0.0866505
KrT95D	5	29.7532	0.000349324	0.0030904	3.52148	33.8344	5.08042
Lig4	1	6.86901	0.000349719	0.00309084	0.457672	1.58039	0.660281
CR43051	1	5.80035	0.000350798	0.00309652	-0.690513	0.501319	-0.9962
Muc18B	1	1.32605	0.000350984	0.00309652	4.03839	56.735	5.82617
Pabp2	2	14.3392	0.000351169	0.00309652	-0.411592	0.662595	-0.593801
Ibf2	1	6.83506	0.000351635	0.00309826	0.482022	1.61935	0.695411
ncd	2	10.7719	0.000354119	0.00311776	1.01901	2.77044	1.47012
mute	2	14.591	0.000356545	0.00313673	0.444459	1.55965	0.641218
Cyp4d21	1	2.83566	0.000357092	0.00313913	-2.78991	0.0614265	-4.02499
mgl	4	21.7742	0.000357966	0.00314442	-0.276517	0.758421	-0.39893
snoRNA:Or-CD1	1	4.27067	0.00035943	0.00315488	1.49064	4.43994	2.15054
CG18273	1	8.05166	0.00036015	0.00315878	-0.429723	0.65069	-0.619959
DNApol-epsilon58	1	6.94136	0.000360724	0.00316141	0.561708	1.75367	0.810373
CG11388	1	6.16917	0.000361394	0.00316488	-0.598088	0.549862	-0.862859
CG14606	2	9.41546	0.00036169	0.00316506	-1.32268	0.266421	-1.90822
CG10407	3	12.7418	0.000366427	0.00320408	-1.15092	0.316345	-1.66043
numb	3	19.6477	0.000368372	0.00321865	0.136537	1.1463	0.196981
CG17839	2	8.57439	0.000370048	0.00322941	0.204288	1.22665	0.294725
Tm2	5	22.8927	0.000370165	0.00322941	-0.353029	0.702557	-0.509313
CG1888	3	14.378	0.000371863	0.00323766	0.0449366	1.04596	0.0648298
CalpB	2	14.9544	0.000371769	0.00323766	0.319476	1.37641	0.460907
Gcn5	1	8.07704	0.000371954	0.00323766	0.406	1.5008	0.585734
CG12355	2	8.23496	0.000372998	0.0032443	-0.284562	0.752344	-0.410536
CG31211	2	14.2403	0.000374499	0.00325463	-0.436275	0.64644	-0.629412
dally	1	7.30346	0.000374752	0.00325463	-0.587769	0.555566	-0.847971
CG4835	1	4.35696	0.000376048	0.00326343	-1.20159	0.300717	-1.73352
CG42554	1	6.94384	0.000376349	0.00326358	0.484624	1.62356	0.699165
Gk2	5	24.8002	0.000379175	0.00328561	-0.109397	0.896375	-0.157826
CG7695	1	5.98747	0.000381099	0.00329732	-0.817943	0.441339	-1.18004
gb	3	15.2247	0.000381086	0.00329732	2.09248	8.10496	3.01881
IM18	1	3.76755	0.000381711	0.00330014	1.83828	6.28574	2.65208
ome	3	13.9273	0.000382244	0.00330227	-0.682977	0.505111	-0.985327
CG11407	1	5.40016	0.000388583	0.003352	-0.697686	0.497736	-1.00655
CG5065	5	23.6155	0.000388407	0.003352	-0.507546	0.601971	-0.732235
CG4662	5	22.8988	0.000389867	0.00335805	1.74835	5.74513	2.52234
Hsp70Aa	1	7.22541	0.000389649	0.00335805	5.15368	173.067	7.43519
Nxt1	2	12.6495	0.000391188	0.0033669	0.341819	1.4075	0.49314
csw	4	25.6307	0.000392057	0.00337187	0.107239	1.1132	0.154713
stl	2	10.1863	0.000392509	0.00337324	-0.996001	0.369353	-1.43693
CG15221	1	5.29648	0.000393863	0.00337983	-1.21314	0.297263	-1.75019
Hsp67Ba	1	4.29385	0.000393839	0.00337983	1.08206	2.95074	1.56108
CG9458	1	5.92077	0.000394562	0.0033833	-1.74682	0.174327	-2.52013
CG31321	1	4.3968	0.000396125	0.00339087	-1.17569	0.308605	-1.69617
CG4302	1	7.24048	0.000396327	0.00339087	-0.893773	0.409109	-1.28944
Rb97D	8	39.242	0.000396303	0.00339087	2.41968	11.2422	3.49085
CG40045	4	25.54	0.000397132	0.00339523	0.130711	1.13964	0.188576
CG15047	1	7.35511	0.000399549	0.00341336	0.513801	1.67163	0.741258
Pcd	1	7.8173	0.000400819	0.00342167	0.433425	1.54253	0.625301
CG8420	2	10.3287	0.000403638	0.00344318	0.410756	1.50796	0.592596
Sur	1	5.13332	0.00040452	0.00344815	-1.0612	0.346041	-1.53098
CG17565	1	8.01084	0.000406083	0.00345892	0.44928	1.56718	0.648174
CG32645	1	4.96914	0.000406468	0.00345964	-1.8359	0.159469	-2.64865
CG42714	1	4.93934	0.000407306	0.00346029	-0.875987	0.416451	-1.26378
CG7971	6	33.8261	0.000407446	0.00346029	-0.388679	0.677952	-0.560746
RabX6	2	11.7089	0.000406892	0.00346029	0.321377	1.37903	0.46365
Atg18a	7	37.8753	0.000408106	0.00346333	0.203461	1.22564	0.293532
CG2004	5	32.4003	0.000412357	0.00348407	0.519724	1.68156	0.749804
CG33494	2	9.32132	0.000411711	0.00348407	0.10461	1.11028	0.15092
Cad74A	3	12.5077	0.000412365	0.00348407	-2.37753	0.0927796	-3.43005
Mdr65	1	5.11541	0.000411422	0.00348407	-0.842666	0.430561	-1.21571
bol	5	22.589	0.000411025	0.00348407	-0.469645	0.625224	-0.677555
fus	8	41.9054	0.000411807	0.00348407	-0.177265	0.837558	-0.255739
CG30008	1	7.41756	0.00041358	0.00348474	-1.74261	0.175062	-2.51406
CG5151	4	24.764	0.000413408	0.00348474	0.105229	1.11097	0.151813
CG6432	2	12.267	0.000414259	0.00348474	-1.95979	0.140888	-2.82738
Rrp46	1	6.01269	0.000414157	0.00348474	-0.573999	0.563268	-0.828106
Trxr-1	3	25.0235	0.000413963	0.00348474	0.277386	1.31968	0.400183
kraken	2	15.2538	0.000413289	0.00348474	0.599038	1.82037	0.864229
fit	1	8.46604	0.000414638	0.00348538	-2.62329	0.0725636	-3.78461
CG2003	2	11.2085	0.000416966	0.00349776	-0.95349	0.385394	-1.37559
CG8066	2	11.0869	0.000416846	0.00349776	0.423522	1.52733	0.611013
MYPT-75D	4	24.2812	0.000417021	0.00349776	0.689914	1.99354	0.995336
CG11125	2	10.9923	0.000418689	0.00350918	0.518021	1.6787	0.747346
eRF1	8	42.4295	0.000419542	0.00351378	-0.0464559	0.954607	-0.0670217
CG13605	1	7.67745	0.000420801	0.0035192	0.413932	1.51275	0.597178
dap	1	8.049	0.000420553	0.0035192	0.569499	1.76738	0.821613
mmy	3	20.2927	0.000423192	0.00353663	0.228707	1.25697	0.329954
CG15912	1	5.80569	0.000425552	0.00355378	0.592932	1.80929	0.85542
CG13737	1	4.24818	0.000428945	0.00357433	-1.92553	0.145798	-2.77795
Mlc1	3	17.268	0.000428714	0.00357433	-0.139533	0.869764	-0.201304
mid	1	4.99595	0.000428726	0.00357433	-1.27265	0.28009	-1.83604
hid	2	10.2779	0.00043362	0.00361068	1.42244	4.14722	2.05215
CG4607	2	12.183	0.000435822	0.00362396	-0.816757	0.441862	-1.17833
KLHL18	3	13.4487	0.000435845	0.00362396	0.0788724	1.08207	0.113789
CG4587	4	12.4625	0.000439004	0.0036476	-0.611341	0.542623	-0.881978
lin-52	2	11.3169	0.000440506	0.00365744	0.29663	1.34532	0.427946
CG8596	2	10.4602	0.000444191	0.00368538	-0.720704	0.48641	-1.03976
Adh	5	39.337	0.000444811	0.00368786	0.252356	1.28705	0.364073
ex	1	6.46437	0.000451805	0.00374316	-0.620325	0.53777	-0.89494
CG16799	2	10.7904	0.000455937	0.00377467	0.014736	1.01485	0.0212596
CG16771	5	25.2556	0.000456297	0.00377494	-0.296252	0.7436	-0.427401
CG32024	1	4.38466	0.000457224	0.00377989	-1.24308	0.288495	-1.79338
CkIIbeta	9	49.8851	0.000457949	0.00378317	-0.193047	0.824443	-0.278509
CG18609	1	5.6079	0.000459054	0.00378958	-1.23928	0.289591	-1.78791
Spn42Dc	1	5.11904	0.000459539	0.00379087	-0.781375	0.457776	-1.12729
CG14259	1	3.77896	0.000461059	0.00380069	-1.43761	0.237495	-2.07403
CG11257	1	6.08818	0.000461682	0.00380309	0.50636	1.65924	0.730524
CG11892	2	11.0955	0.000463636	0.00380391	-1.43341	0.238495	-2.06797
CG15423	1	8.04498	0.000463908	0.00380391	1.07219	2.92177	1.54684
CG2931	1	7.23945	0.000463346	0.00380391	0.441795	1.5555	0.637376
CG5791	2	10.4566	0.000463494	0.00380391	0.988698	2.68773	1.42639
Mkp3	4	21.056	0.000464315	0.00380391	-0.0140306	0.986067	-0.0202419
Ser12	1	6.04051	0.000463951	0.00380391	-1.0029	0.366815	-1.44687
Tlk	11	62.0563	0.000462613	0.00380391	0.104177	1.1098	0.150295
Upf2	1	7.62428	0.000464423	0.00380391	-0.4746	0.622134	-0.684703
CG13690	1	7.51805	0.000465256	0.00380802	0.480885	1.61751	0.693771
CG14561	2	11.1903	0.00046964	0.00384117	0.545237	1.72502	0.78661
CG1116	3	16.8842	0.000474427	0.00387757	0.0630678	1.0651	0.0909875
Cyp6a14	2	10.728	0.000478374	0.00390706	-0.164375	0.848424	-0.237143
Mitf	4	22.8003	0.000480056	0.00391802	-0.49488	0.609644	-0.713962
Jheh1	1	8.27192	0.000483778	0.0039456	1.14494	3.14225	1.6518
CG8042	1	8.06855	0.000485149	0.00394939	0.617661	1.85458	0.891096
CR44690	1	5.51768	0.000484996	0.00394939	-0.588302	0.55527	-0.84874
Cyp12c1	2	10.6675	0.000485615	0.00394939	-0.639721	0.527439	-0.922923
EndoA	3	18.144	0.000485519	0.00394939	-0.102112	0.902928	-0.147317
GstE9	1	7.70386	0.000488233	0.00396788	1.4367	4.20679	2.07272
CG14645	1	9.86907	0.000490226	0.00398128	-0.705033	0.494092	-1.01715
CG11147	2	12.1666	0.000491329	0.00398742	-0.628812	0.533225	-0.907183
Incenp	3	20.2639	0.000492186	0.00399156	0.362092	1.43633	0.522389
CG16865	2	11.6016	0.000492577	0.00399192	0.397483	1.48807	0.573447
dmrt93B	1	1.82845	0.000494873	0.0040077	3.32515	27.803	4.79717
por	3	15.2056	0.000498309	0.00403269	0.274018	1.31524	0.395324
CG13603	1	7.78184	0.000499099	0.00403626	0.400548	1.49264	0.577869
Spn88Ea	2	14.8671	0.000502386	0.00405998	0.40416	1.49804	0.58308
CG17754	5	25.5447	0.000503093	0.00406285	0.683028	1.97986	0.9854
Bap60	1	9.08915	0.000503457	0.00406294	0.413434	1.512	0.596459
His3.3A	3	20.5258	0.000504702	0.00406933	0.359959	1.43327	0.519312
fs(2)ltoPP43	3	18.4112	0.000504956	0.00406933	0.231608	1.26062	0.334139
CG14805	1	7.95254	0.000505849	0.00407368	0.39054	1.47778	0.56343
CG4101	1	6.06753	0.000506746	0.00407805	0.703855	2.02153	1.01545
Tudor-SN	2	18.5102	0.000507961	0.00408497	-0.299631	0.741092	-0.432276
Spase25	3	17.4815	0.000508874	0.00408946	0.15929	1.17268	0.229806
Kal1	1	6.07544	0.00051066	0.00410095	1.01262	2.7528	1.4609
Sp1	4	13.4743	0.000511475	0.00410463	-0.532518	0.587125	-0.768261
CG33137	1	3.24577	0.00051444	0.00412555	1.79434	6.0155	2.58868
Ca-beta	6	20.9301	0.000516464	0.0041389	-0.881724	0.414068	-1.27206
Nf-YA	1	7.19988	0.000517365	0.00414324	0.505194	1.65731	0.72884
CG42797	4	20.7613	0.000517892	0.00414458	-0.0534493	0.947954	-0.077111
Hmg-2	1	6.60761	0.000519605	0.00415539	0.542356	1.72006	0.782455
CG1674	8	33.8927	0.000520206	0.00415678	-0.3916	0.675974	-0.564959
CG31826	1	3.87111	0.0005205	0.00415678	-2.2273	0.107819	-3.21332
CG9192	1	4.24284	0.000521567	0.00416241	1.3586	3.89075	1.96005
z	3	19.0863	0.000523018	0.0041711	0.123402	1.13134	0.178032
Ag5r2	1	7.36921	0.000524783	0.00418228	-1.90988	0.148098	-2.75538
CG11883	4	20.2669	0.000526599	0.00419385	-0.244892	0.782789	-0.353305
LManV	2	8.55496	0.000527133	0.00419521	-1.93766	0.144041	-2.79545
Adat1	2	8.36114	0.000528836	0.00420295	-0.788405	0.454569	-1.13743
eIF-4E	8	55.3024	0.000528807	0.00420295	-0.218161	0.803996	-0.314739
CG6693	2	12.5245	0.000531794	0.00422354	0.368514	1.44558	0.531653
Nek2	1	7.35633	0.000533927	0.00423756	0.69424	2.00219	1.00158
CG11007	2	13.1546	0.000537011	0.0042591	0.387134	1.47275	0.558516
png	1	8.00558	0.000538001	0.00426402	0.550601	1.7343	0.794349
CG31360	1	6.42036	0.000539722	0.00427471	0.484009	1.62257	0.698278
Mob2	5	31.0183	0.000541416	0.00428224	0.0989419	1.104	0.142743
dnk	2	15.3814	0.000541357	0.00428224	0.368152	1.44506	0.53113
CG10062	3	7.92604	0.000541968	0.00428367	-2.59915	0.0743369	-3.74978
Rep	1	7.09603	0.000544446	0.0043003	0.415948	1.51581	0.600087
CG3344	1	8.05207	0.000545712	0.00430606	-1.53414	0.21564	-2.2133
l(1)G0156	3	20.0344	0.000545923	0.00430606	-0.400512	0.669977	-0.577816
CG11073	4	19.1701	0.000547008	0.00431166	-0.318679	0.727109	-0.459757
laza	1	6.63242	0.000547607	0.00431344	-0.694031	0.499558	-1.00128
CG42237	1	3.10074	0.000549689	0.00432688	-1.97249	0.13911	-2.8457
CG12713	1	6.5077	0.000550372	0.00432929	0.641224	1.8988	0.92509
CG3961	4	21.1184	0.000551167	0.00433259	-0.357644	0.699322	-0.515971
twin	6	36.1182	0.000553677	0.00434935	0.412704	1.5109	0.595406
pll	2	13.5887	0.000554398	0.00435204	0.474516	1.60724	0.684582
CG31974	3	13.3108	0.00055528	0.004356	-0.669056	0.512192	-0.965244
CG3281	1	6.73662	0.000556926	0.00436593	0.468669	1.59787	0.676147
clos	1	9.21928	0.000557647	0.00436861	-0.490059	0.61259	-0.707006
CG17140	2	2.78315	0.000558324	0.00437003	2.80469	16.5219	4.04631
RfC38	1	8.03589	0.000558586	0.00437003	0.418888	1.52027	0.604328
CG16713	1	6.65368	0.000559035	0.00437056	-0.968274	0.379738	-1.39692
Ef1alpha48D	4	32.6278	0.000560679	0.00438044	-0.314812	0.729926	-0.454177
mthl10	6	25.5958	0.000561108	0.00438083	-0.440844	0.643493	-0.636004
msl-3	1	7.48663	0.000562419	0.00438809	0.507926	1.66184	0.732783
CG6996	2	4.9727	0.000563366	0.0043925	1.78762	5.97521	2.57899
Sox102F	4	19.33	0.000564953	0.00440189	-0.397872	0.671748	-0.574008
CR45380	1	2.56608	0.000566465	0.0044104	2.51094	12.3165	3.62252
shv	1	8.39814	0.000566811	0.0044104	0.453033	1.57308	0.653589
pot	1	6.60894	0.000567991	0.0044166	0.653926	1.92308	0.943415
CG3008	1	7.56143	0.000568689	0.00441868	0.40089	1.49315	0.578361
CG30281	1	5.35083	0.000569026	0.00441868	0.723736	2.06212	1.04413
Drp1	2	15.0103	0.000569528	0.0044196	-0.0506773	0.950585	-0.0731119
ATPsynbeta	3	24.2704	0.000570962	0.00442773	-0.236724	0.789209	-0.34152
CG6179	1	6.87068	0.000571345	0.00442773	0.438261	1.55001	0.632277
CG13113	1	5.05216	0.000573351	0.00443731	-2.39609	0.0910733	-3.45683
CG43778	2	8.57769	0.000573109	0.00443731	-0.678795	0.507228	-0.979294
CR43463	2	8.10157	0.000573916	0.00443869	-0.323906	0.723318	-0.467297
tal-1A	1	4.21416	0.000575728	0.00444078	-1.08108	0.339229	-1.55967
tal-2A	1	4.21416	0.000575728	0.00444078	-1.08108	0.339229	-1.55967
tal-3A	1	4.21416	0.000575728	0.00444078	-1.08108	0.339229	-1.55967
tal-AA	1	4.21416	0.000575728	0.00444078	-1.08108	0.339229	-1.55967
mahe	2	15.5295	0.000577122	0.00444856	2.05093	7.77516	2.95887
eEF1delta	2	16.2963	0.000577627	0.00444947	-0.297999	0.742302	-0.429922
l(2)k09913	9	47.1161	0.000578934	0.00445656	0.0323748	1.0329	0.046707
CG8834	1	8.13947	0.000580006	0.00446183	-1.18734	0.305031	-1.71297
CG11655	1	7.65369	0.000581631	0.00446386	0.527253	1.69427	0.760665
CG1637	5	28.9894	0.000581821	0.00446386	0.406921	1.50219	0.587063
CG4407	2	13.3799	0.000581308	0.00446386	0.343767	1.41025	0.495951
PCB	6	33.2657	0.000580665	0.00446386	1.91499	6.78687	2.76275
LManIII	2	4.57065	0.000583432	0.00447324	-1.5462	0.213056	-2.23069
Arp8	1	8.08599	0.00058479	0.00448067	0.384175	1.4684	0.554247
Cht11	1	6.66909	0.000593614	0.00454223	0.485571	1.6251	0.70053
ERR	2	13.4276	0.000593226	0.00454223	0.39925	1.49071	0.575996
lama	3	18.4781	0.000594315	0.00454458	-0.382127	0.682408	-0.551293
CG10737	9	52.2723	0.000595512	0.00454769	0.149575	1.16134	0.215792
CG14667	1	6.7437	0.000595253	0.00454769	0.449245	1.56713	0.648123
CG1750	1	4.67041	0.000598427	0.0045614	-0.820071	0.440401	-1.18311
CG9896	1	7.83968	0.000598354	0.0045614	-0.45252	0.636023	-0.652849
MFS1	1	5.00314	0.000598496	0.0045614	-1.15233	0.315901	-1.66246
CG17187	1	6.34617	0.00059898	0.00456207	0.493915	1.63872	0.712568
CG33129	6	34.2486	0.000599858	0.00456574	-0.307451	0.735319	-0.443558
CG9926	2	10.5663	0.00060135	0.00457408	0.347985	1.41621	0.502037
Evi5	4	26.1618	0.000602352	0.00457867	0.240463	1.27184	0.346915
CG10467	1	7.28071	0.000604091	0.00457979	-0.560568	0.570885	-0.808729
CG31198	1	9.57539	0.000603386	0.00457979	-0.920058	0.398496	-1.32736
CycE	6	33.3082	0.000603711	0.00457979	0.370446	1.44838	0.534441
px	4	24.1704	0.000604003	0.00457979	-0.202393	0.816774	-0.291991
east	6	32.1796	0.000604893	0.00458167	3.31213	27.4434	4.77839
lectin-37Db	1	6.09471	0.000605133	0.00458167	-1.26923	0.281048	-1.83111
CR45631	1	4.34952	0.000605572	0.00458198	1.85087	6.36535	2.67024
Alas	1	8.66162	0.000606689	0.0045844	0.807316	2.24188	1.16471
CecC	1	2.32076	0.000606294	0.0045844	2.69198	14.7609	3.88371
NC2alpha	1	7.53067	0.000609319	0.00459898	0.46578	1.59326	0.671978
Rbfox1	6	29.3622	0.000609417	0.00459898	-0.399991	0.670326	-0.577065
NT5E-2	2	12.1701	0.000610883	0.00460702	-0.709258	0.492009	-1.02324
CG10336	2	11.907	0.000613406	0.00462303	0.439957	1.55264	0.634723
CngA	2	8.16803	0.000615535	0.00463603	-1.01014	0.364169	-1.45732
CG31523	7	42.4264	0.000617006	0.00464408	-0.430804	0.649986	-0.621519
CG3995	1	6.53676	0.000619899	0.00466281	0.537628	1.71194	0.775634
CG1275	4	24.7691	0.000621873	0.00466851	-0.137995	0.871103	-0.199085
CG31097	1	4.0723	0.000621871	0.00466851	-1.18768	0.304927	-1.71347
CG4291	2	10.2753	0.000621088	0.00466851	1.14739	3.14997	1.65534
Ptp61F	4	25.1965	0.000622332	0.00466891	0.341349	1.40684	0.492462
Hakai	3	16.5879	0.000625843	0.00469219	0.499904	1.64856	0.721209
Fur1	9	40.0459	0.000627783	0.00470367	0.643411	1.90296	0.928245
CG7772	1	7.13127	0.000628399	0.00470523	0.420663	1.52297	0.606888
CG1971	4	19.5618	0.000630447	0.00471749	0.634762	1.88657	0.915768
CG13252	1	6.87174	0.000633349	0.00473613	-0.44434	0.641247	-0.641047
CG7215	2	11.363	0.000635236	0.00474716	0.373412	1.45268	0.538719
CG1968	1	7.50627	0.000636464	0.00475325	0.39723	1.4877	0.573082
CG15653	1	6.42939	0.000637322	0.00475589	0.632626	1.88255	0.912687
tsh	1	5.55316	0.000637642	0.00475589	-0.568318	0.566477	-0.81991
Gp93	1	10.0147	0.000638321	0.00475787	0.529	1.69723	0.763186
CG2064	1	7.02854	0.000645074	0.00480509	0.777392	2.17579	1.12154
GstE3	1	6.9932	0.000650371	0.00484142	1.11943	3.06312	1.615
Dh31-R	3	14.1187	0.000652203	0.00485192	-0.583243	0.558086	-0.841442
CG12948	2	12.4911	0.000655628	0.0048711	0.338385	1.40268	0.488187
GLaz	6	19.5027	0.000655367	0.0048711	1.34697	3.84575	1.94327
CR43250	1	4.50974	0.000657473	0.00488166	2.07825	7.99045	2.99828
GstD9	2	9.12688	0.000659468	0.00489332	1.84148	6.30583	2.65669
CG12118	2	12.4148	0.000660823	0.00490021	0.371823	1.45038	0.536427
CG7646	3	13.4923	0.000663122	0.0049141	-0.374775	0.687444	-0.540686
stwl	3	15.5892	0.000663649	0.00491484	1.24086	3.45858	1.79018
IM1	1	7.72619	0.000665921	0.0049285	1.48293	4.40583	2.13941
CG13947	1	5.66214	0.000667854	0.00493963	1.72234	5.59762	2.48481
CG8142	1	7.68588	0.000670343	0.00495486	0.408674	1.50482	0.589593
CG7714	1	2.07663	0.000672183	0.00496527	2.95423	19.187	4.26206
CG3164	3	18.8861	0.000674645	0.00498027	0.315565	1.37103	0.455264
Usp16-45	5	33.2877	0.00067638	0.00498987	3.43103	30.9086	4.94993
Tgt	1	7.3811	0.000676877	0.00499034	0.522002	1.6854	0.75309
Tim17a2	1	3.80396	0.000677578	0.00499231	1.32982	3.78037	1.91853
CG11137	2	14.7668	0.000681748	0.00501983	0.518445	1.67941	0.747958
CG6870	2	9.59579	0.000683566	0.00502974	-0.894746	0.408711	-1.29085
CG9018	2	12.6818	0.000684264	0.00502974	0.329731	1.39059	0.475702
NKAIN	7	39.3638	0.000684404	0.00502974	0.137273	1.14714	0.198043
CG9775	3	16.3942	0.000686767	0.00504388	0.231928	1.26103	0.334602
CG14309	1	6.91586	0.000688546	0.00504408	-3.78377	0.0227369	-5.45882
CG14787	1	4.11145	0.000687948	0.00504408	1.15518	3.17459	1.66657
CG42397	1	8.2768	0.000688386	0.00504408	-1.13373	0.321831	-1.63563
deltaTry	1	8.02566	0.000688009	0.00504408	-1.01304	0.363112	-1.46151
DNApol-iota	3	18.7351	0.000690272	0.00505351	0.431391	1.5394	0.622366
CG33969	2	12.3819	0.000691569	0.00505979	0.362759	1.43729	0.52335
Phf7	2	12.3542	0.000692474	0.00506319	0.456547	1.57861	0.658659
CG18417	1	3.69934	0.000693734	0.00506919	-1.45774	0.232761	-2.10308
CG11279	3	15.3348	0.00069627	0.00507805	-0.336748	0.714089	-0.485825
Xe7	2	14.3006	0.000695937	0.00507805	-0.326477	0.721461	-0.471007
ric8a	2	13.0604	0.000696	0.00507805	0.256808	1.2928	0.370495
Pkg21D	1	5.72633	0.00069785	0.00508635	-0.563214	0.569376	-0.812545
MFS10	3	17.0034	0.000698913	0.00509088	-0.146911	0.863371	-0.211947
CG42518	2	13.4851	0.000701196	0.00510428	0.338662	1.40307	0.488586
CG5068	2	14.2786	0.000703165	0.00511538	0.285389	1.33028	0.411729
CG15236	2	6.69359	0.000704764	0.00512377	-1.17496	0.308831	-1.69511
CG9864	2	13.2389	0.000712255	0.00517497	-0.667896	0.512786	-0.963571
Vps37B	3	18.7768	0.000713195	0.00517853	0.48453	1.62341	0.699028
CG5199	2	12.5282	0.00071432	0.00518343	0.498102	1.64559	0.718609
Es2	1	7.30444	0.000715286	0.00518717	0.418777	1.5201	0.604168
CG9902	2	10.5051	0.00071682	0.00519176	0.105463	1.11122	0.152151
Rab7	3	20.0906	0.000716399	0.00519176	0.0873242	1.09125	0.125982
fs(1)Yb	1	4.54031	0.000719739	0.00520675	-0.973087	0.377914	-1.40387
mamo	5	29.6682	0.000719793	0.00520675	-0.143611	0.866225	-0.207186
hng3	2	12.686	0.000722047	0.00521977	0.419063	1.52054	0.604581
Map205	3	22.9002	0.000723045	0.00522371	-0.130421	0.877726	-0.188157
CG11353	2	7.11324	0.000727732	0.00523472	2.56242	12.9671	3.69678
His2B:CG33870	1	4.51266	0.000730418	0.00523472	1.89815	6.67351	2.73845
His2B:CG33878	1	4.51266	0.000730418	0.00523472	1.89815	6.67351	2.73845
His2B:CG33880	1	4.51266	0.000730418	0.00523472	1.89815	6.67351	2.73845
His2B:CG33884	1	4.51266	0.000730418	0.00523472	1.89815	6.67351	2.73845
His2B:CG33886	1	4.51266	0.000730418	0.00523472	1.89815	6.67351	2.73845
His2B:CG33888	1	4.51266	0.000730418	0.00523472	1.89815	6.67351	2.73845
His2B:CG33900	1	4.51266	0.000730418	0.00523472	1.89815	6.67351	2.73845
His2B:CG33906	1	4.51266	0.000730418	0.00523472	1.89815	6.67351	2.73845
His2B:CG33908	1	4.51266	0.000730418	0.00523472	1.89815	6.67351	2.73845
Orc1	1	8.57645	0.00072778	0.00523472	0.68024	1.97435	0.981378
RpL3	4	33.7204	0.000730479	0.00523472	-0.105251	0.900098	-0.151846
mal	2	12.0989	0.000729057	0.00523472	0.282873	1.32694	0.4081
CG45186	21	106.485	0.000730937	0.00523475	0.136572	1.14634	0.197032
CrzR	2	9.39337	0.000734228	0.00525505	-1.30543	0.271057	-1.88333
CG9934	2	15.0862	0.000735974	0.00526427	0.32526	1.38439	0.469251
GstT3	3	16.7175	0.000737712	0.00527343	0.00786198	1.00789	0.0113424
stck	4	26.6803	0.000738455	0.00527546	0.281481	1.32509	0.406092
CG18302	1	3.08293	0.000739408	0.005279	-2.12863	0.119	-3.07097
Usp2	9	35.1327	0.000740859	0.00528608	-0.475311	0.621692	-0.685728
RpL13A	2	17.7045	0.000743116	0.00529713	-0.0975352	0.90707	-0.140714
zfh2	2	8.02752	0.000743328	0.00529713	-0.978956	0.375703	-1.41234
CG4686	2	12.8271	0.000744623	0.00530308	0.338015	1.40216	0.487652
CG12428	6	32.4558	0.000746182	0.0053109	0.423809	1.52777	0.611428
Rgl	4	23.0023	0.000747009	0.0053135	0.0858226	1.08961	0.123816
CG31635	7	35.8495	0.000751832	0.00534121	0.679201	1.9723	0.979879
spz	7	31.4776	0.000751514	0.00534121	0.441947	1.55573	0.637595
Neto	2	8.15771	0.000754365	0.0053559	-0.541823	0.581687	-0.781685
CG2046	1	8.24913	0.000755755	0.00535902	0.418906	1.5203	0.604354
CG31729	3	22.0351	0.000756201	0.00535902	0.0323068	1.03283	0.0466088
unc-45	2	10.5704	0.000756	0.00535902	0.608439	1.83756	0.877793
aralar1	4	24.4099	0.000756813	0.00536006	0.333456	1.39578	0.481075
CG7394	4	19.0683	0.000759659	0.00537691	0.826393	2.28506	1.19223
CG6454	3	20.657	0.000760739	0.00538125	-0.183141	0.832651	-0.264216
CG14036	1	7.96055	0.000761729	0.00538494	0.489768	1.63194	0.706586
CG15337	1	2.81788	0.00076727	0.00541747	2.20598	9.07915	3.18256
CG2129	1	7.0075	0.000766843	0.00541747	0.468033	1.59685	0.675228
CG7509	1	3.01529	0.000768179	0.00542056	1.90373	6.71091	2.74651
CG31248	2	7.93218	0.00076946	0.00542627	-1.23823	0.289898	-1.78638
par-1	10	66.2829	0.000770757	0.00543209	1.68628	5.39937	2.43279
CCDC53	1	6.24717	0.000772943	0.00544417	0.573123	1.7738	0.826842
CR46064	1	5.27612	0.000774	0.00544828	-0.667275	0.513105	-0.962675
Orct	2	9.63504	0.000774514	0.00544857	-1.15816	0.314063	-1.67087
CG33785	1	6.93588	0.000776673	0.00545708	0.497712	1.64495	0.718046
CG33786	1	6.93588	0.000776673	0.00545708	0.497712	1.64495	0.718046
CG18528	1	6.99891	0.000777296	0.00545814	0.408348	1.50433	0.589122
CG32750	1	5.14106	0.000780086	0.00547344	-1.19614	0.30236	-1.72566
CG43897	10	58.6606	0.000780548	0.00547344	0.00580637	1.00582	0.00837683
betaggt-I	2	14.1838	0.000780901	0.00547344	0.295427	1.3437	0.426211
CG8116	3	21.7438	0.000782425	0.00548078	-0.0898488	0.914069	-0.129624
CR42839	1	3.55163	0.000783698	0.00548636	-1.84029	0.158771	-2.65498
Pa1	1	8.01468	0.000784871	0.0054879	0.544235	1.72329	0.785166
Pat1	3	19.5349	0.000784424	0.0054879	-0.223285	0.799887	-0.322133
CG7379	1	8.08021	0.000786843	0.00549835	0.366283	1.44236	0.528435
CG10472	1	9.88859	0.000787694	0.00550096	-1.31674	0.268007	-1.89965
Ugt86Dd	1	6.84343	0.000791344	0.0055231	0.559909	1.75051	0.807778
alpha-Man-Ic	1	3.71391	0.000794362	0.00554081	-1.3581	0.25715	-1.95932
CG5180	2	10.2162	0.000801266	0.00558558	0.496023	1.64218	0.715611
hep	5	33.1715	0.000801915	0.00558672	0.0281697	1.02857	0.0406403
CG8281	1	6.84653	0.000805198	0.00560562	0.494468	1.63963	0.713366
p24-1	2	12.8839	0.000805601	0.00560562	-0.13791	0.871177	-0.198963
nrv3	3	18.9173	0.000807028	0.00561216	-0.34199	0.710355	-0.493388
Ubc6	2	14.2653	0.000808863	0.00562152	-0.108102	0.897536	-0.155959
CG30105	1	6.37999	0.000811157	0.00563072	0.484536	1.62342	0.699037
CG31344	1	6.98576	0.000811164	0.00563072	0.429549	1.53656	0.619708
CG10347	2	11.1923	0.000815729	0.00565219	0.383968	1.4681	0.553949
CG14340	1	3.35524	0.000815021	0.00565219	1.614	5.02287	2.32851
cher	10	48.1178	0.000815728	0.00565219	-0.113218	0.892956	-0.16334
CG6283	1	4.15839	0.000818336	0.00566684	-1.23309	0.29139	-1.77898
pyd	10	49.132	0.000822434	0.0056918	0.119124	1.12651	0.171859
CycG	3	24.1999	0.000823738	0.0056974	-0.14365	0.866191	-0.207243
RpI1	1	8.44594	0.000832143	0.00575207	-0.433165	0.648453	-0.624926
CG9360	1	8.40633	0.000833956	0.00576115	1.02028	2.77397	1.47195
CG16985	1	6.14624	0.000835903	0.00576423	-0.600768	0.548391	-0.866724
CG42365	1	6.23735	0.000834915	0.00576423	0.464235	1.5908	0.66975
mof	1	7.14953	0.000835757	0.00576423	0.664366	1.94326	0.958478
Taf4	8	47.2246	0.000837952	0.0057749	0.0705953	1.07315	0.101847
RpL35	3	27.6322	0.000840709	0.00578903	-0.207678	0.812469	-0.299616
Spt7	1	6.58716	0.000841008	0.00578903	0.435615	1.54591	0.628459
S6k	2	15.9345	0.000842221	0.00579392	-0.269687	0.763619	-0.389076
faf	5	35.7533	0.000843433	0.00579879	-0.0756425	0.927148	-0.109129
Lectin-galC1	2	8.11255	0.000845597	0.0058102	-1.67374	0.187545	-2.41469
dmGlut	1	8.67531	0.00084623	0.00581108	-0.372758	0.688832	-0.537776
CecA1	1	3.66342	0.000848166	0.0058209	1.49226	4.44712	2.15287
Edg91	1	3.95319	0.000851084	0.00583746	1.38417	3.9915	1.99693
CG5112	1	8.10592	0.000851686	0.00583811	-0.370636	0.690295	-0.534715
Cyp4ac1	1	5.90082	0.000853803	0.00584913	-0.85579	0.424947	-1.23464
key	2	13.652	0.000858749	0.00587952	0.312321	1.36659	0.450584
SLC22A	1	5.49228	0.00086024	0.00588623	0.949601	2.58468	1.36998
yellow-g2	1	8.50977	0.000863564	0.00590546	-2.13262	0.118526	-3.07672
dl	6	32.876	0.000869418	0.00594197	0.214435	1.23916	0.309364
lark	4	26.6882	0.000870212	0.00594387	-0.099082	0.905668	-0.142945
312	2	10.9651	0.00087216	0.00595012	0.395072	1.48449	0.569968
tyf	11	74.141	0.000871962	0.00595012	-0.11591	0.890555	-0.167223
gammaTub23C	1	7.17659	0.000875373	0.0059685	0.60108	1.82409	0.867175
CG5767	1	7.75778	0.000877907	0.00598224	-0.666611	0.513445	-0.961717
CG7402	1	3.86909	0.000884592	0.00602422	-1.27094	0.280568	-1.83358
ND-B16.6	3	18.4039	0.000886236	0.00603185	0.147475	1.1589	0.212762
CG15418	2	6.87625	0.000889668	0.00605164	1.79938	6.04587	2.59595
CG33695	4	16.5095	0.000892166	0.00606504	0.269095	1.30878	0.388223
ATPsynC	5	33.6794	0.000893476	0.00607037	-0.1985	0.81996	-0.286374
CG7953	2	10.748	0.000894287	0.0060723	-1.5799	0.205996	-2.27931
Dyrk3	3	15.1241	0.000895988	0.00608026	-0.263856	0.768084	-0.380664
CG11382	2	8.69262	0.000897863	0.0060894	-1.02337	0.359381	-1.47641
Hsp27	2	15.3378	0.000899382	0.00609611	0.418121	1.51911	0.603222
CG30499	2	14.898	0.000900737	0.0061017	0.376576	1.45729	0.543285
Arf79F	8	49.5939	0.000901612	0.00610403	-0.0681043	0.934163	-0.0982537
CG31495	2	11.4584	0.00090314	0.00611079	0.4323	1.5408	0.623677
CG6296	1	6.84577	0.000907727	0.0061369	-0.794148	0.451966	-1.14571
MBD-like	3	16.9255	0.000908065	0.0061369	0.32324	1.3816	0.466337
CG31288	1	5.35178	0.000914006	0.00617067	-0.948494	0.387324	-1.36839
CG4502	2	14.4811	0.000914134	0.00617067	-0.328762	0.719815	-0.474303
cindr	6	25.5049	0.000915547	0.00617659	0.120604	1.12818	0.173995
CG12581	2	13.2624	0.000916526	0.00617957	-0.51684	0.596402	-0.745643
Send1	1	6.69934	0.000918625	0.0061901	-1.56501	0.209085	-2.25784
wus	2	13.0514	0.000919532	0.00619259	0.319246	1.37609	0.460575
Prp38	1	7.29846	0.000922817	0.00621108	0.407451	1.50298	0.587827
sel	1	7.58424	0.000924724	0.00622028	0.36827	1.44523	0.531301
CG8311	1	8.01955	0.000927065	0.00623239	0.377911	1.45923	0.54521
Hrb98DE	5	36.8311	0.000929303	0.00624379	-0.156517	0.855117	-0.225807
tara	2	8.36242	0.000932163	0.00625935	-0.578971	0.560475	-0.835279
CG8097	2	9.31334	0.000935862	0.00628053	0.765088	2.14918	1.10379
Lnk	4	24.8187	0.000938174	0.00628883	0.270412	1.3105	0.390123
app	9	39.1977	0.000938192	0.00628883	-0.287274	0.750306	-0.414449
Pp4-19C	5	21.259	0.000945994	0.00633745	-0.149217	0.861382	-0.215275
CG32095	1	6.52497	0.000949845	0.00635955	0.489285	1.63115	0.705889
Bin1	3	12.7044	0.000952029	0.0063645	0.684029	1.98185	0.986846
CG6833	2	12.8351	0.000952364	0.0063645	0.370014	1.44775	0.533817
Mctp	3	14.8235	0.000952616	0.0063645	0.023227	1.0235	0.0335095
Timp	1	7.56508	0.000953348	0.0063645	0.564562	1.75868	0.814491
l(1)G0193	2	15.0637	0.00095314	0.0063645	-0.259086	0.771757	-0.373782
bru3	7	19.1676	0.000954367	0.0063676	0.190049	1.20931	0.274183
Art3	2	12.6854	0.000955069	0.0063686	-0.449009	0.63826	-0.647783
Rpb4	1	6.57452	0.000957246	0.00637942	0.477725	1.6124	0.689212
CG33170	3	18.6801	0.000958788	0.00638601	0.180065	1.19729	0.259778
Ak6	1	6.35422	0.00096174	0.00640196	-0.640243	0.527164	-0.923675
CG17219	1	5.6066	0.000963212	0.00640806	-0.533333	0.586646	-0.769437
Aps	3	23.0581	0.000967752	0.00643083	-0.326577	0.721389	-0.471152
Patsas	1	4.25699	0.00096764	0.00643083	0.939124	2.55774	1.35487
nrv2	3	15.641	0.000972584	0.00645921	-0.0308119	0.969658	-0.0444522
fray	7	34.0417	0.000973348	0.00646056	0.557879	1.74696	0.804849
Pka-R1	8	42.5081	0.00097458	0.00646501	-0.0242632	0.976029	-0.0350043
CG34194	2	8.66275	0.000977801	0.00648265	0.744639	2.10568	1.07429
CG14414	4	14.9326	0.000980629	0.00648646	0.222957	1.24977	0.321658
CG17002	3	18.0434	0.000980289	0.00648646	0.419021	1.52047	0.60452
Orc3	2	10.5796	0.000979897	0.00648646	0.376937	1.45781	0.543805
RtGEF	6	31.6597	0.000980317	0.00648646	0.196667	1.21734	0.28373
CG12393	3	16.9651	0.000981588	0.00648704	0.414723	1.51395	0.59832
ec	3	10.5191	0.000981844	0.00648704	-1.14992	0.316662	-1.65898
Cad99C	2	11.0418	0.000983117	0.00649173	-2.11032	0.121199	-3.04455
CG31808	1	6.3556	0.000986997	0.00651168	-0.433748	0.648076	-0.625766
Tsf1	2	13.404	0.00098727	0.00651168	1.55794	4.74902	2.24763
capt	3	18.4251	0.000992165	0.00654022	0.906639	2.47599	1.308
l(2)k01209	4	25.4359	0.00099307	0.00654244	-0.321829	0.724822	-0.464301
CG15120	1	5.0424	0.000996961	0.00656433	1.09477	2.98851	1.57943
CG17110	1	4.90159	0.00100119	0.00658461	-0.809539	0.445063	-1.16792
dos	2	11.6333	0.00100081	0.00658461	0.293385	1.34096	0.423265
Atf6	3	17.772	0.00100511	0.00660119	-0.465487	0.627829	-0.671556
CG4053	1	5.63059	0.00100514	0.00660119	-1.18285	0.306405	-1.70649
CG5278	1	2.49538	0.00100543	0.00660119	-2.57232	0.0763579	-3.71108
Mpc1	2	13.9957	0.00100927	0.00662267	-0.305339	0.736873	-0.440511
Shark	1	8.23555	0.00101265	0.00664102	0.367581	1.44424	0.530307
scaf	2	6.65433	0.0010198	0.00668413	-0.660851	0.516412	-0.953406
RhoGAP92B	5	23.644	0.00102045	0.00668459	0.503713	1.65485	0.726704
Fbl6	3	17.4751	0.00102565	0.00670742	0.155294	1.168	0.224042
TotC	1	5.35186	0.00102496	0.00670742	1.19659	3.30881	1.72631
retm	3	18.2773	0.00102568	0.00670742	-0.362298	0.696075	-0.522686
jbug	8	32.9644	0.00103014	0.00673271	-0.275817	0.758951	-0.39792
Odc2	1	3.33465	0.00103185	0.00673409	-1.61702	0.19849	-2.33286
qkr54B	4	22.5754	0.0010321	0.00673409	-0.0366624	0.964002	-0.0528926
tws	7	42.3795	0.00103122	0.00673409	-0.269057	0.7641	-0.388167
CG31886	3	15.4503	0.0010364	0.00674685	-0.309635	0.733715	-0.446708
CG34198	1	5.7685	0.00103518	0.00674685	0.99521	2.70529	1.43578
CG42825	1	5.69766	0.00103593	0.00674685	1.64961	5.20496	2.37989
psq	10	61.4307	0.00103625	0.00674685	-0.206409	0.8135	-0.297785
myo	3	19.0419	0.00104314	0.00678688	-0.225858	0.797832	-0.325844
Cyp4e3	1	7.0435	0.00104686	0.00680728	0.896893	2.45197	1.29394
POLDIP2	2	13.0816	0.00104899	0.00681339	0.424296	1.52851	0.612129
dsh	1	8.20947	0.00104885	0.00681339	0.359896	1.43318	0.519221
unk	5	29.6347	0.00105126	0.0068243	0.155438	1.16817	0.22425
betaTub60D	2	14.061	0.00105564	0.00684886	0.498883	1.64688	0.719736
CG11741	2	7.10187	0.00105826	0.00685426	-1.63092	0.195749	-2.35292
Fen1	1	7.46079	0.0010579	0.00685426	0.381218	1.46407	0.549981
daw	3	14.1552	0.00105729	0.00685426	0.179288	1.19637	0.258658
Syx16	1	8.0955	0.00105913	0.00685604	0.57182	1.77149	0.824963
l(2)35Be	1	6.89381	0.00106049	0.00686101	0.443614	1.55833	0.64
Oscillin	4	14.601	0.0010613	0.00686243	-0.827161	0.437289	-1.19334
mtm	2	14.01	0.0010636	0.00687342	0.312326	1.3666	0.450592
Oatp33Ea	2	11.6627	0.00106595	0.00688476	-0.778265	0.459202	-1.1228
Adk3	3	15.0455	0.00107055	0.0069067	-0.735668	0.479185	-1.06134
Pex13	1	8.4849	0.00107052	0.0069067	0.405961	1.50074	0.585678
CG1622	3	17.5968	0.00107149	0.00690889	0.607315	1.8355	0.87617
O-fut1	2	13.3957	0.00107339	0.00691343	0.342266	1.40813	0.493786
dgt6	1	7.45485	0.0010731	0.00691343	0.408921	1.50519	0.589949
Uba3	1	7.80953	0.00107615	0.00692341	0.37928	1.46123	0.547185
stmA	4	18.6728	0.00107561	0.00692341	-0.387785	0.678558	-0.559455
wda	1	7.05849	0.00108931	0.00700417	0.456928	1.57921	0.659207
Trpm	9	46.044	0.00109366	0.00702822	-0.0591864	0.942531	-0.0853879
CG2540	1	6.79965	0.00110035	0.00706727	0.410628	1.50777	0.592412
aos	1	5.50511	0.00111187	0.0071373	-0.509963	0.600518	-0.735722
l(1)G0334	4	24.9887	0.00111406	0.00714735	-0.121445	0.885639	-0.175209
Spt3	1	6.77944	0.00111614	0.00715673	0.475812	1.60932	0.686452
CG6428	1	7.3162	0.00111786	0.00716377	0.37077	1.44885	0.534908
CIAPIN1	1	7.59252	0.00112286	0.0071918	0.362826	1.43739	0.523447
CG4306	1	5.70715	0.00112926	0.00721786	0.59641	1.81559	0.860438
CG45064	1	2.81698	0.00113006	0.00721786	1.95616	7.07214	2.82215
CG45065	1	2.81698	0.00113006	0.00721786	1.95616	7.07214	2.82215
CG9527	3	20.0982	0.00112898	0.00721786	0.255631	1.29128	0.368797
Jabba	6	45.6989	0.00112769	0.00721786	0.208151	1.2314	0.300298
CG32647	4	15.6896	0.0011336	0.00723645	0.559201	1.74927	0.806756
CG33178	3	12.0455	0.0011361	0.00724839	0.799193	2.22375	1.15299
18w	1	6.49282	0.00114336	0.00728848	-0.578618	0.560673	-0.83477
Vps36	1	7.17712	0.00114365	0.00728848	0.449345	1.56728	0.648267
Cdc6	1	8.02032	0.00114635	0.00730167	0.587779	1.79999	0.847985
CG31098	1	7.02441	0.0011496	0.00731422	-0.398953	0.671022	-0.575568
Cka	6	34.5	0.0011491	0.00731422	0.422903	1.52639	0.61012
CG15399	1	4.73803	0.00115499	0.00733503	-1.37652	0.252455	-1.9859
CG6329	6	17.7012	0.00115447	0.00733503	-0.263819	0.768113	-0.38061
CG7685	2	10.6847	0.00115605	0.00733503	0.690192	1.9941	0.995737
Pfk	3	21.0142	0.00115412	0.00733503	0.518023	1.67871	0.74735
Pkc53E	5	17.2064	0.00115579	0.00733503	-0.677375	0.507949	-0.977245
CG13618	1	5.59792	0.0011584	0.00734588	-0.743149	0.475614	-1.07214
vig	3	18.8219	0.00116105	0.00735863	-0.444071	0.64142	-0.640659
Cyp309a2	1	4.8456	0.00116259	0.00736435	1.32378	3.75758	1.9098
MED16	1	7.00552	0.0011655	0.00737874	0.3948	1.48409	0.569576
CG14834	1	7.19215	0.00116908	0.00739731	-2.65629	0.0702081	-3.83222
CG14187	1	5.10504	0.00117006	0.00739946	-3.40055	0.0333549	-4.90596
CG18493	1	8.17391	0.00117313	0.00741478	-1.3137	0.268825	-1.89526
CG17361	1	6.4586	0.00117807	0.00744194	0.60816	1.83705	0.87739
CG15721	1	6.98411	0.00117915	0.00744305	1.48633	4.42086	2.14433
CG7840	1	8.74935	0.00117954	0.00744305	0.394333	1.4834	0.568903
fs(1)M3	1	9.04142	0.00118188	0.00745371	-0.550938	0.576409	-0.794835
CG10592	1	7.33273	0.00118493	0.00746888	-1.13583	0.321154	-1.63866
CG13311	1	3.30438	0.00119218	0.00750078	-3.3602	0.0347283	-4.84774
CG30109	1	7.18892	0.00119237	0.00750078	0.374164	1.45378	0.539805
E(spl)m3-HLH	1	5.59763	0.00119259	0.00750078	-0.609862	0.543426	-0.879844
SLC5A11	1	7.49459	0.00119171	0.00750078	0.644922	1.90584	0.930425
Aos1	1	8.53131	0.00119486	0.00751091	0.407743	1.50342	0.588249
CG8229	2	11.8955	0.00119598	0.00751389	-0.292712	0.746237	-0.422295
CG32000	7	40.4221	0.00119741	0.00751875	-0.470596	0.62463	-0.678926
Tsp42Eb	1	8.45364	0.00120094	0.0075368	1.00351	2.72785	1.44777
Idh	9	54.5124	0.00120537	0.00756046	0.110637	1.11699	0.159616
CG15253	1	2.40139	0.00120844	0.00757562	-2.58108	0.075692	-3.72372
roX1	4	11.0482	0.00121298	0.00759994	-0.310598	0.733009	-0.448098
GILT1	1	9.29901	0.00121429	0.00760169	0.357782	1.43015	0.51617
cDIP	1	4.76898	0.00121458	0.00760169	-0.962436	0.381961	-1.3885
CG4557	1	7.84552	0.00121578	0.00760509	0.349615	1.41852	0.504388
Rcd1	7	39.9096	0.00122113	0.00763441	0.0411666	1.04203	0.0593908
CG10889	1	6.91878	0.00122522	0.00765579	0.391742	1.47956	0.565164
CG12099	1	7.88927	0.00122739	0.00766518	-0.395171	0.673565	-0.570111
CG2712	1	7.03427	0.00122857	0.00766838	0.383665	1.46765	0.553512
Atg101	1	6.8794	0.00123124	0.00767259	-0.394731	0.673861	-0.569477
CG15111	2	13.9695	0.00123067	0.00767259	0.335299	1.39836	0.483735
CG2658	2	13.7406	0.00123016	0.00767259	0.354236	1.42509	0.511054
chic	6	35.7991	0.00123357	0.00768293	-0.0708976	0.931557	-0.102284
CG42238	3	12.9263	0.00123891	0.007709	-0.71965	0.486923	-1.03823
Rab21	3	12.2204	0.00123909	0.007709	0.390063	1.47707	0.562742
Dronc	1	8.46505	0.00124004	0.00771072	0.359058	1.43198	0.518011
trio	5	29.8909	0.00124115	0.00771347	0.133956	1.14334	0.193257
cbc	1	7.11971	0.00124182	0.00771349	0.386479	1.47179	0.557572
CG3847	1	8.03688	0.00124754	0.00773652	0.435284	1.5454	0.627982
KCNQ	6	21.0083	0.00124737	0.00773652	-0.551231	0.57624	-0.795258
shd	3	9.56798	0.00124696	0.00773652	-0.83497	0.433887	-1.20461
p53	3	13.8313	0.00125089	0.00775311	1.78498	5.95949	2.57519
CG31446	1	4.86795	0.00125509	0.00777494	-0.964106	0.381324	-1.39091
MED22	1	7.31557	0.0012569	0.00777777	0.398142	1.48906	0.574398
RnpS1	1	8.18233	0.00125634	0.00777777	0.341671	1.4073	0.492927
bwa	2	12.0954	0.00125835	0.00777913	0.512778	1.66992	0.739783
wapl	3	23.6374	0.00125847	0.00777913	0.259275	1.29599	0.374055
CG3690	2	12.624	0.00126159	0.00779423	-0.609302	0.54373	-0.879037
CG17139	1	1.60262	0.00126318	0.00779571	3.03382	20.7764	4.37687
tut	1	6.53861	0.00126295	0.00779571	0.431288	1.53924	0.622218
Tak1	2	13.4881	0.00126785	0.00782034	0.333336	1.39562	0.480902
eIF-4B	4	26.6789	0.00126927	0.0078249	-0.0541781	0.947263	-0.0781624
CG3409	2	13.6597	0.00127171	0.00782738	-0.176024	0.838598	-0.25395
CG45092	2	13.6597	0.00127171	0.00782738	-0.176024	0.838598	-0.25395
Hnf4	5	30.4709	0.00127076	0.00782738	0.245035	1.27767	0.353511
CG11999	1	7.96367	0.00127811	0.00786254	0.462954	1.58876	0.667901
caix	1	6.326	0.00128322	0.00788981	-0.822062	0.439525	-1.18598
CG17270	2	12.161	0.00128671	0.00790702	0.339045	1.40361	0.489139
CG6406	2	13.8665	0.00128769	0.00790883	0.377769	1.45903	0.545006
LManI	2	7.80781	0.00128959	0.00791627	-0.2913	0.747291	-0.420258
CR45601	1	5.80277	0.00129059	0.00791819	-0.525827	0.591066	-0.758608
CG12333	1	7.47171	0.00129493	0.00794055	0.354526	1.4255	0.511473
cv	3	17.6202	0.00129633	0.00794495	0.139928	1.15019	0.201873
Cyt-b5	2	13.6104	0.00130631	0.00800182	0.505397	1.65764	0.729134
CG5697	1	4.41767	0.00130912	0.00801477	-0.920284	0.398406	-1.32769
Galphaq	7	38.0901	0.00131006	0.00801528	-0.20419	0.815308	-0.294584
ci	2	7.00734	0.00131059	0.00801528	-0.859531	0.42336	-1.24004
ap	3	12.2489	0.00131191	0.00801907	-0.463127	0.629313	-0.668151
Cpr49Ae	1	5.59036	0.00131527	0.00803534	-0.551385	0.576151	-0.79548
CG1434	2	9.56912	0.0013173	0.00803923	0.574459	1.77617	0.828769
Cks85A	3	13.9275	0.00131683	0.00803923	0.358502	1.43118	0.517209
CG5853	3	16.0225	0.0013193	0.00804717	1.36378	3.91093	1.96751
CCHa1	1	4.40821	0.00132332	0.00806744	0.921535	2.51314	1.32949
snoRNA:U3:9B	1	4.07632	0.00132571	0.00807769	1.28086	3.59973	1.84789
prel	2	14.6627	0.00132651	0.00807832	0.265847	1.30454	0.383536
Amy-p	2	17.6364	0.00132853	0.00808631	-0.751204	0.471798	-1.08376
SclB	3	10.0525	0.00133028	0.00809273	-0.593544	0.552366	-0.856303
su(r)	1	7.31405	0.00133159	0.00809641	-1.18018	0.307223	-1.70264
Swip-1	2	13.5919	0.00133262	0.00809839	0.684002	1.98179	0.986807
CG4603	2	13.8406	0.0013366	0.00811832	0.227988	1.25607	0.328918
CG14906	1	5.47289	0.00133916	0.00812838	0.509904	1.66513	0.735637
Pgi	3	21.9782	0.00133983	0.00812838	0.534496	1.70659	0.771114
noc	2	9.65047	0.00134038	0.00812838	-0.706834	0.493203	-1.01975
CG10126	2	8.63876	0.00134149	0.00813084	0.428335	1.5347	0.617957
CG9215	1	7.22461	0.0013465	0.00815693	0.359789	1.43303	0.519066
CG5004	6	33.0451	0.00135159	0.00818345	0.532464	1.70312	0.768183
CG43341	1	4.36597	0.0013527	0.00818588	0.943007	2.56769	1.36047
CG32638	1	7.35986	0.00135657	0.00820082	0.396606	1.48677	0.572181
rtet	1	7.88157	0.0013566	0.00820082	0.408159	1.50405	0.588849
CG31904	1	3.3527	0.00135852	0.00820816	-1.63819	0.194332	-2.3634
Ssk	2	14.6142	0.00136042	0.00821529	0.603953	1.82934	0.87132
CG8008	2	10.1051	0.0013689	0.00826217	-0.63607	0.529369	-0.917655
ppk13	1	2.91755	0.00137706	0.00830709	-1.95244	0.141928	-2.81677
Rpp30	2	9.62411	0.00137889	0.0083094	-0.301286	0.739866	-0.434663
Ubr1	2	15.7417	0.00137822	0.0083094	0.345994	1.41339	0.499164
hgo	1	3.65203	0.0013803	0.00831358	-1.53955	0.214479	-2.22109
CG2736	1	7.43873	0.00138633	0.00833859	-0.989144	0.371895	-1.42703
CG5382	1	7.73545	0.00138663	0.00833859	0.375796	1.45615	0.542159
Psf2	2	11.0775	0.0013856	0.00833859	0.215252	1.24017	0.310543
Usp30	2	11.7465	0.00138739	0.0083388	0.427549	1.53349	0.616823
CG42542	6	28.3886	0.00139199	0.00836093	-0.344507	0.708569	-0.497019
tra	2	10.5963	0.00139252	0.00836093	0.363987	1.43906	0.525122
MED7	1	6.84802	0.00140034	0.00840353	0.389393	1.47609	0.561776
DIP-epsilon	1	5.17305	0.00140253	0.00841225	0.592	1.8076	0.854075
CG30456	3	15.4671	0.00140578	0.00842735	-0.48651	0.614768	-0.701885
CG6674	1	6.73122	0.00140683	0.00842924	0.393635	1.48236	0.567895
CG10646	1	6.53162	0.00141252	0.00845895	0.409818	1.50654	0.591243
CG14526	1	6.45935	0.00141373	0.00846179	-0.748025	0.473301	-1.07917
CG16926	2	12.6369	0.00141613	0.00846788	0.491363	1.63454	0.708887
lectin-37Da	2	7.42161	0.00141622	0.00846788	-3.23239	0.0394632	-4.66335
CG17734	3	18.1548	0.00141883	0.00847471	-0.194171	0.823517	-0.28013
E(spl)m8-HLH	1	1.19676	0.00141837	0.00847471	-3.25022	0.0387656	-4.68908
cyc	1	7.88919	0.00142048	0.00848019	0.377848	1.45914	0.545119
CG6758	1	7.4995	0.00142276	0.00848941	0.362208	1.4365	0.522555
CG10669	2	10.8379	0.00142458	0.00849582	0.546722	1.72758	0.788754
CG18304	2	7.47185	0.00142782	0.00851073	3.38538	29.5293	4.88407
Pkc98E	4	20.662	0.00142982	0.00851826	-0.488814	0.613354	-0.705209
pigeon	2	12.9653	0.00143117	0.00852188	0.393084	1.48154	0.567101
Sh3beta	5	29.3388	0.00143281	0.00852726	0.0133283	1.01342	0.0192287
CG15011	1	7.17466	0.00143378	0.00852863	0.400449	1.49249	0.577726
Mtpalpha	2	16.1977	0.00144454	0.0085848	0.30418	1.35551	0.438839
Pp1alpha-96A	2	14.207	0.00144472	0.0085848	-0.28451	0.752383	-0.410461
CG8481	2	13.151	0.00144629	0.00858974	0.273975	1.31518	0.395262
CG8173	1	7.98902	0.0014493	0.00860317	0.504964	1.65693	0.728509
CG3732	1	7.41701	0.001457	0.00864443	0.388341	1.47453	0.560258
CG7705	2	11.5664	0.00145861	0.00864953	-0.301953	0.739373	-0.435626
CG12926	1	6.05059	0.00146483	0.00868192	0.542274	1.71991	0.782335
DAAM	6	33.3525	0.00146779	0.008695	0.0256206	1.02595	0.0369627
CG33281	1	5.60569	0.00147445	0.00872994	-0.800277	0.449205	-1.15456
ATPsynbetaL	1	2.52167	0.00148134	0.00876482	2.32866	10.2642	3.35955
pgant3	1	7.20927	0.00148186	0.00876482	0.394528	1.48368	0.569183
CG3502	1	2.124	0.00148372	0.00877131	-2.81777	0.059739	-4.06518
CG32521	7	33.0908	0.00148605	0.00878057	1.84176	6.30762	2.6571
CG14749	1	8.02722	0.00149706	0.00884112	0.355791	1.42731	0.513297
shep	6	42.4009	0.00149987	0.00885318	-0.174255	0.840083	-0.251396
Fem-1	2	12.1492	0.00150525	0.00888037	-0.0382311	0.96249	-0.0551558
CG15043	2	16.3581	0.00150614	0.00888103	0.712217	2.03851	1.02751
CG18004	1	6.94528	0.00151341	0.00890852	0.408175	1.50407	0.588872
CG3226	1	8.12405	0.00151263	0.00890852	0.347139	1.41501	0.500815
Galphaf	1	5.03987	0.00151544	0.00890852	-0.636097	0.529354	-0.917694
Gdh	3	18.0512	0.0015153	0.00890852	-0.417847	0.658463	-0.602826
NK7.1	4	16.0313	0.00151435	0.00890852	0.561027	1.75247	0.80939
l(3)neo38	2	8.64754	0.00151337	0.00890852	-0.0608596	0.940955	-0.0878018
Ndc80	1	7.36601	0.00151911	0.00892556	0.467208	1.59553	0.674039
CG11755	2	10.957	0.00152069	0.00892572	0.32214	1.38008	0.46475
cactin	1	7.30656	0.00152035	0.00892572	0.359875	1.43315	0.51919
CG45050	6	40.9887	0.00152168	0.008927	0.473414	1.60547	0.682992
CG3797	2	14.163	0.00152597	0.00894758	0.247055	1.28025	0.356424
tn	6	35.0966	0.00152796	0.00895471	0.153246	1.16561	0.221087
CG5953	3	17.9652	0.00153439	0.00898779	0.254682	1.29005	0.367429
Spn28Dc	1	6.48759	0.00153528	0.00898845	0.855955	2.35362	1.23488
CG5439	1	7.13918	0.00153783	0.00899881	0.391801	1.47964	0.56525
ea	2	12.779	0.00154179	0.00901738	0.323422	1.38185	0.466599
CG9691	2	14.4264	0.00154488	0.00902632	0.662284	1.93922	0.955474
RpL5	4	29.7758	0.00154472	0.00902632	0.121725	1.12944	0.175611
APC4	2	13.3969	0.00154692	0.00903365	0.388738	1.47512	0.560831
Arpc3A	2	12.1482	0.00154793	0.00903492	0.266681	1.30562	0.38474
CG17658	1	5.93329	0.001554	0.00906261	0.782583	2.18711	1.12903
Ku80	1	7.27053	0.00155424	0.00906261	0.366926	1.44329	0.529362
CG6583	1	7.04194	0.00155589	0.0090676	0.374237	1.45388	0.53991
lectin-24A	1	1.75258	0.00155912	0.00908048	-2.91798	0.0540427	-4.20976
wb	3	10.5854	0.00155967	0.00908048	2.40785	11.1101	3.47379
CG17598	2	12.7252	0.00156736	0.0091114	0.097725	1.10266	0.140987
Hip14	3	20.8529	0.00156725	0.0091114	0.236361	1.26663	0.340997
Nop17l	3	19.7595	0.0015659	0.0091114	0.30557	1.3574	0.440844
Cyp12d1-p	2	10.3478	0.00157186	0.00913298	0.713508	2.04114	1.02937
Tsp42El	1	6.70876	0.00157443	0.00914331	0.847715	2.33431	1.22299
cbt	3	14.1369	0.00157753	0.00915665	1.22457	3.4027	1.76668
D19B	1	7.23813	0.00157904	0.00916041	0.369056	1.44637	0.532435
Nrx-1	4	13.5352	0.00157976	0.00916041	-0.365785	0.693652	-0.527716
Pli	2	14.9472	0.00158497	0.00918598	0.220459	1.24665	0.318055
CG43333	1	5.42884	0.00158686	0.00919231	-2.28959	0.101308	-3.30318
Ntf-2	4	25.5494	0.00159727	0.00924797	0.183661	1.20161	0.264967
CG9372	1	7.0973	0.00159812	0.00924821	1.0594	2.88465	1.52839
plu	1	7.31847	0.00159979	0.00925324	0.422387	1.5256	0.609375
CG8370	2	13.6677	0.00160154	0.00925869	0.357641	1.42995	0.515966
loj	3	17.256	0.00160539	0.00927627	-0.341859	0.710448	-0.493198
RapGAP1	5	23.8081	0.00161352	0.00931859	-0.111568	0.89443	-0.160959
CG6867	1	5.46814	0.00161446	0.00931904	-0.569206	0.565975	-0.821191
Vps20	2	12.4057	0.00161521	0.00931904	0.313247	1.36786	0.45192
gem	4	24.7397	0.00162191	0.00935271	-0.484472	0.616022	-0.698945
su(f)	2	12.9121	0.00162267	0.00935271	-0.266289	0.766217	-0.384174
CG16749	1	8.01756	0.00163716	0.00943147	-1.19195	0.303629	-1.71962
[truncated: 2,198 more rows]

## Sheet: FOXO dependent UP genes
target_id	num_aggregated_transcripts	sum_mean_obs_counts	pval	qval	beta	FC	log2FC
2022-09-04	6	29.9542	0.00202053	0.0118169	0.458531	1.58175	0.661521
14-3-3zeta	9	52.3932	1.14801e-05	0.000281671	0.704015	2.02185	1.01568
aay	1	9.46544	6.70315e-05	0.000986818	1.2399	3.45528	1.7888
Ac13E	2	12.3723	0.000125959	0.00156358	0.0757849	1.07873	0.109335
AcCoAS	3	18.725	0.000819396	0.00623832	2.08954	8.08121	3.01457
Acsl	10	56.1486	3.41466e-06	0.000125244	0.557442	1.7462	0.804219
Act5C	3	30.6224	0.000136949	0.00166358	1.18378	3.26671	1.70784
ade3	3	21.3088	7.33266e-11	3.45888e-08	0.782884	2.18777	1.12946
ade5	2	15.9298	4.22751e-06	0.000148172	0.787202	2.19724	1.13569
Adf1	4	23.2278	0.0135401	0.0451839	0.077853	1.08096	0.112318
Adgf-D	1	6.6979	0.00164995	0.0101738	0.977629	2.65815	1.41042
AdipoR	5	34.1205	0.00135653	0.00887704	0.344936	1.4119	0.497637
Ag5r	3	16.9203	0.00379574	0.0182702	0.828474	2.28982	1.19524
ago	3	22.2779	0.0155332	0.0496894	0.522934	1.68697	0.754435
AGO1	2	16.4789	0.0081819	0.0313706	0.204061	1.22637	0.294398
AIF	2	14.9322	0.0123338	0.042158	0.209354	1.23288	0.302034
Akt1	5	27.4286	3.15845e-05	0.000575794	0.360671	1.43429	0.520339
Ald	10	59.9737	0.00253434	0.0138739	0.136059	1.14575	0.196292
alph	5	26.4062	0.0104594	0.0374957	1.59054	4.90638	2.29466
alpha-Est4	1	5.14049	0.00168388	0.0102822	0.683964	1.98172	0.986751
alpha-Spec	4	20.2654	2.06571e-10	8.35213e-08	5.25628	191.767	7.58321
alphaCOP	2	15.7301	0.00530698	0.0233231	0.225382	1.2528	0.325157
AMPdeam	7	39.5384	1.16713e-05	0.000282939	1.64744	5.19367	2.37675
Amun	12	67.4964	0.000932607	0.00684698	0.455548	1.57704	0.657217
Ank	4	27.0826	1.05705e-05	0.000271358	0.66869	1.95168	0.964715
Apc	2	14.3464	0.00343913	0.0170242	0.939236	2.55803	1.35503
app	8	35.6556	0.0032581	0.0164006	0.218909	1.24472	0.315818
ArfGAP1	2	13.794	0.0109212	0.038537	0.191935	1.21159	0.276903
ArfGAP3	7	33.7506	0.000178934	0.00201765	3.94779	51.8205	5.69545
ari-1	6	31.819	0.000812214	0.00620869	0.372139	1.45083	0.536882
arm	6	38.7838	0.00977481	0.035697	1.03112	2.80422	1.4876
Arp3	2	15.674	0.0133691	0.0447389	0.199275	1.22052	0.287493
ash2	3	18.0618	0.000121104	0.00152336	0.269038	1.30871	0.38814
Atf6	3	16.8815	0.00189269	0.0112361	0.103257	1.10878	0.148968
Atg17	2	14.4275	0.00711043	0.0284442	0.609349	1.83923	0.879105
Atg18b	2	12.8513	4.78319e-05	0.000774556	0.641268	1.89889	0.925155
Atg8a	3	18.7939	0.0012546	0.00840222	0.599529	1.82126	0.864938
Atx2	3	19.9103	0.000421203	0.0038117	2.57547	13.1376	3.71562
aub	2	10.746	0.00988201	0.0360187	0.493517	1.63807	0.711994
Axn	6	24.7351	1.0136e-05	0.0002644	0.0865831	1.09044	0.124913
Baldspot	2	14.2435	0.000221426	0.00234226	0.240717	1.27216	0.347281
baz	2	13.0262	0.000308338	0.00301963	0.804325	2.23519	1.1604
bdg	3	18.1117	0.0083956	0.0319377	0.421006	1.52349	0.607383
BicD	4	28.0297	2.2074e-05	0.000447645	0.515291	1.67413	0.743408
bin3	4	21.5842	0.00018754	0.0020856	2.50467	12.2395	3.61347
bmm	2	14.7091	0.0021266	0.0122388	0.59214	1.80785	0.854278
boi	5	27.2219	4.22781e-05	0.000712247	1.04087	2.83169	1.50166
bon	5	30.9914	1.87927e-06	8.21437e-05	0.343539	1.40993	0.495622
Br140	2	15.9585	0.000789953	0.00607347	0.16146	1.17523	0.232938
Brf	2	12.5384	0.000450264	0.00399799	0.464641	1.59144	0.670336
bru1	8	45.4604	0.000596461	0.0049038	0.393138	1.48162	0.567178
Bsg25D	7	38.0446	0.00105701	0.00746032	0.65866	1.9322	0.950246
btz	4	24.4968	0.000305342	0.00300589	4.72609	112.853	6.81831
Bub3	2	14.5057	0.0142166	0.0466377	0.0901006	1.09428	0.129988
BubR1	1	7.76949	0.0117318	0.040666	0.404299	1.49825	0.583279
BuGZ	5	26.5555	0.001231	0.00830029	0.0406143	1.04145	0.058594
bun	9	58.2887	4.95643e-06	0.000163246	0.43129	1.53924	0.62222
bur	2	16.0815	1.4897e-05	0.000340715	0.522089	1.68554	0.753215
C3G	7	32.6703	0.00157541	0.00983742	0.807855	2.24309	1.16549
ca	2	14.2928	0.0016117	0.00999385	0.493893	1.63868	0.712537
Ca-beta	4	14.2465	0.00700059	0.0281441	0.968885	2.63501	1.39781
cact	5	28.403	0.0101995	0.036785	0.113927	1.12067	0.164362
Calx	9	41.4222	0.00147939	0.00942494	1.15592	3.17695	1.66764
cana	3	18.8391	0.00121387	0.00824764	0.406463	1.5015	0.586402
CanA-14F	4	28.2925	0.00439586	0.0203981	0.0399	1.04071	0.0575635
Cap-D2	1	7.90302	0.00301681	0.0156094	0.378386	1.45993	0.545896
caps	4	23.0943	5.63208e-05	0.000870003	0.857884	2.35816	1.23766
Cbl	2	14.7939	0.00480264	0.0216703	0.260597	1.2977	0.375962
Cct1	6	31.8114	4.43995e-07	2.99195e-05	0.593306	1.80996	0.85596
Cct2	1	5.86123	0.000500387	0.00429809	0.841534	2.31992	1.21408
CD98hc	3	19.3776	0.000191258	0.00211999	0.25699	1.29303	0.370758
CDC45L	1	8.50878	0.00700599	0.0281458	0.352543	1.42268	0.508613
cDIP	1	6.7213	0.00202081	0.0118169	1.1206	3.06668	1.61668
Cdk12	3	22.7623	1.0085e-06	5.36021e-05	0.449977	1.56828	0.64918
Cdk4	5	25.298	0.00122693	0.00828273	1.51015	4.52742	2.17869
cdm	2	13.8702	0.00842532	0.0319982	0.124258	1.13231	0.179267
ced-6	5	27.7165	0.000581934	0.00481232	0.049695	1.05095	0.0716947
CenG1A	3	19.0067	1.06149e-06	5.56349e-05	0.419507	1.52121	0.605221
cg	9	52.0331	2.49093e-07	2.01428e-05	1.76838	5.86135	2.55123
CG10082	2	14.2277	4.78923e-05	0.000774556	0.808703	2.245	1.16671
CG10116	1	7.58068	0.01075	0.0382067	0.680598	1.97506	0.981896
CG10147	1	5.64628	0.00878789	0.0330524	0.480272	1.61651	0.692886
CG10188	3	18.096	0.014871	0.048184	1.41314	4.10884	2.03873
CG10254	3	25.9094	0.000182587	0.00204408	1.11329	3.04434	1.60613
CG10283	2	10.0398	0.00860221	0.0325416	0.673229	1.96056	0.971265
CG10365	4	25.2887	0.000945754	0.00689299	0.304769	1.35631	0.439689
CG10383	2	12.0887	1.85559e-05	0.000395614	1.0969	2.99488	1.5825
CG10494	2	12.846	0.00606098	0.0255269	0.245806	1.27865	0.354623
CG10621	2	13.4294	1.20614e-06	6.04189e-05	2.05442	7.80231	2.9639
CG10702	4	21.4141	0.00267086	0.0143848	0.701426	2.01663	1.01194
CG10903	2	9.0558	0.000922588	0.00679988	0.714693	2.04356	1.03108
CG10979	2	14.8906	0.00460945	0.0210437	0.228933	1.25726	0.33028
CG11044	1	5.5616	0.00207363	0.0120449	0.698483	2.0107	1.0077
CG11050	3	20.1099	0.00570629	0.0245072	0.12245	1.13026	0.176658
CG11089	2	16.6624	0.000493345	0.0042505	1.25085	3.49333	1.8046
CG1139	1	4.92797	0.000362464	0.00342118	0.988731	2.68782	1.42644
CG1146	3	15.7619	0.0108996	0.0384886	0.822592	2.27639	1.18675
CG11537	6	30.3733	0.000771531	0.00597436	0.807879	2.24315	1.16552
CG11593	2	9.37151	0.0086224	0.0325762	0.0711828	1.07378	0.102695
CG11737	3	16.7396	0.0109932	0.0386381	0.0381853	1.03892	0.0550898
CG11790	3	12.0418	0.0120672	0.0414102	1.68777	5.4074	2.43494
CG11873	4	19.7055	0.000428014	0.00384263	5.38746	218.647	7.77246
CG11880	3	20.8164	0.000591316	0.00486857	0.338497	1.40284	0.488347
CG11899	1	9.69531	0.00451944	0.020841	0.663373	1.94133	0.957045
CG12014	1	4.18924	0.0021173	0.0122047	1.00397	2.72909	1.44842
CG12025	3	18.2076	0.00498861	0.0223402	1.82509	6.20333	2.63304
CG12054	4	27.7381	0.00254171	0.0139075	0.074431	1.07727	0.107381
CG1208	2	8.50567	0.00106266	0.00749359	0.768408	2.15633	1.10858
CG12104	3	15.5939	0.0066277	0.0271836	0.776305	2.17343	1.11997
CG12163	3	21.6863	0.00355757	0.0174503	0.26784	1.30714	0.386412
CG12224	2	9.92538	0.00332219	0.0166418	0.521359	1.68432	0.752163
CG12316	2	14.4212	0.00382358	0.018373	0.0830556	1.0866	0.119824
CG1246	3	17.0632	0.000952763	0.00691869	0.672797	1.95971	0.970641
CG12502	2	5.79914	0.00859687	0.0325393	2.24141	9.40657	3.23367
CG12560	2	12.0159	0.00397632	0.0188788	0.34259	1.40859	0.494253
CG12576	4	22.4674	0.000478821	0.00416979	0.735102	2.08569	1.06053
CG12780	1	5.79027	0.00039897	0.00367514	1.34215	3.82725	1.93631
CG12814	3	9.13506	0.00030671	0.00301674	2.75477	15.7174	3.97429
CG12826	1	4.46223	4.95054e-06	0.000163246	3.31477	27.516	4.7822
CG12985	1	3.05149	0.00136763	0.00889822	1.90578	6.72468	2.74947
CG13004	4	19.2218	0.00256105	0.0139743	0.199153	1.22037	0.287318
CG13010	1	1.10042	0.00581725	0.0248425	3.13874	23.0749	4.52825
CG13177	1	4.29926	0.000930116	0.00683525	1.53932	4.66144	2.22077
CG13384	8	41.5627	0.000131314	0.00161083	0.912932	2.49162	1.31708
CG13531	2	13.0811	0.00255784	0.0139688	0.507043	1.66038	0.731509
CG1358	4	21.9334	0.00310345	0.015912	0.55889	1.74873	0.806308
CG13631	2	10.0504	0.00111838	0.00778875	2.33802	10.3607	3.37305
CG13748	1	2.60653	0.0141553	0.0465046	1.69067	5.42309	2.43912
CG13784	4	25.846	0.00683099	0.0277281	0.103099	1.1086	0.148741
CG13806	1	4.4899	0.00696042	0.028006	0.722521	2.05962	1.04238
CG13868	2	14.4014	4.9604e-06	0.000163246	1.02068	2.77508	1.47253
CG13928	1	6.29012	0.0130043	0.0438422	0.361943	1.43612	0.522174
CG14195	2	7.60092	0.00996613	0.0362678	0.169486	1.1847	0.244516
CG14196	1	7.11341	0.000644623	0.00520905	0.785963	2.19452	1.1339
CG14200	3	21.8638	0.0103495	0.0371957	0.397219	1.48768	0.573066
CG14215	2	15.293	1.40452e-06	6.7091e-05	0.630703	1.87893	0.909912
CG14245	2	12.711	3.6212e-05	0.000633626	1.0781	2.9391	1.55538
CG14408	4	23.1767	0.0107243	0.0381433	0.532918	1.7039	0.768839
CG14411	4	21.0733	0.0148811	0.0481987	2.18644	8.90342	3.15436
CG14440	2	12.667	0.000127	0.00157133	0.417622	1.51835	0.602502
CG14478	3	19.8273	0.00704901	0.0282876	0.127922	1.13646	0.184553
CG14528	1	5.95297	0.00750296	0.0294321	0.697203	2.00813	1.00585
CG14566	1	1.76594	0.000279857	0.0028013	4.30078	73.7576	6.20472
CG14621	3	15.9588	0.00112272	0.00780483	0.231359	1.26031	0.333781
CG14655	1	4.89098	0.00919067	0.0341062	0.544249	1.72331	0.785186
CG14657	3	18.1637	0.000101081	0.00133373	0.371615	1.45007	0.536127
CG14893	1	2.5618	0.000177166	0.00200369	3.48485	32.6175	5.02757
CG14967	2	12.6029	0.00807425	0.0310702	2.86818	17.6049	4.13791
CG14989	2	12.8332	0.00329239	0.0165291	0.337042	1.4008	0.486248
CG15099	2	13.5475	0.00278546	0.0148187	0.455041	1.57624	0.656485
CG15247	1	6.19681	0.00941	0.0347231	0.428409	1.53481	0.618064
CG15309	4	20.6812	0.00920314	0.0341253	0.00599683	1.00601	0.00865159
CG15618	2	11.6494	0.00593594	0.02517	0.968251	2.63333	1.39689
CG15706	5	20.3978	0.000744529	0.00583737	0.607624	1.83606	0.876616
CG15894	2	5.0439	0.00609261	0.0256315	3.35662	28.692	4.84258
CG1636	3	17.6145	0.00482636	0.0217599	2.95677	19.2357	4.26571
CG1640	7	38.3002	0.0134018	0.0448086	0.62682	1.87165	0.90431
CG1657	1	8.78714	0.00780705	0.0302936	0.36976	1.44739	0.533451
CG1663	1	6.71615	0.00633378	0.026333	0.378395	1.45994	0.545909
CG16721	3	15.0972	0.00742285	0.0292426	0.137174	1.14703	0.1979
CG17019	2	14.2328	0.00640793	0.0265438	0.267604	1.30683	0.386071
CG17068	1	7.45231	0.0124692	0.0424679	0.335844	1.39912	0.484521
CG17121	1	6.58741	0.00540749	0.0236438	0.421402	1.5241	0.607955
CG17162	5	25.9135	0.000169458	0.00193781	2.16384	8.70454	3.12177
CG17167	4	11.3807	0.000155532	0.00182835	0.0366251	1.0373	0.0528389
CG1718	3	17.2124	0.000884764	0.00658975	0.947305	2.57875	1.36667
CG17528	2	15.0411	0.0053644	0.0235298	0.205671	1.22835	0.296721
CG17600	4	19.6926	0.00512137	0.0227905	0.0495902	1.05084	0.0715435
CG17715	6	34.391	0.00141545	0.0091151	0.0571721	1.05884	0.0824819
CG17717	1	1.78437	0.0141511	0.0465046	2.92059	18.5523	4.21353
CG17834	6	28.4938	0.0016384	0.0101191	1.4472	4.25121	2.08787
CG18135	5	36.0544	2.37173e-05	0.000472717	0.571496	1.77091	0.824495
CG18635	1	5.86538	0.00264957	0.0143086	0.861103	2.36577	1.24231
CG18812	6	38.5779	1.45437e-06	6.91803e-05	0.343829	1.41034	0.49604
CG18858	2	14.0992	0.00505381	0.0225786	0.245414	1.27815	0.354057
CG1941	3	9.85295	0.00403467	0.0190702	0.785206	2.19286	1.13281
CG2118	3	20.2087	0.00662962	0.0271836	0.163107	1.17716	0.235314
CG2162	3	22.9333	0.00134282	0.00881793	0.0289636	1.02939	0.0417857
CG2201	5	26.7059	0.0114303	0.0398406	0.0977601	1.1027	0.141038
CG2218	2	15.2515	0.00144282	0.00925976	0.265223	1.30372	0.382636
CG2258	4	22.4687	0.00849216	0.0322292	0.512378	1.66926	0.739205
CG2316	6	37.2273	0.00233391	0.0130351	0.00908884	1.00913	0.0131124
CG2321	2	11.0215	0.0010082	0.00718305	1.2491	3.4872	1.80207
CG2614	2	9.23549	0.00084458	0.00635742	2.88882	17.972	4.16768
CG2924	4	28.2842	0.0093308	0.0344945	0.112214	1.11875	0.161891
CG2938	3	18.9896	0.00057938	0.00479993	0.2988	1.34824	0.431078
CG2990	1	7.50395	4.42869e-05	0.000730863	0.703549	2.02091	1.01501
CG30020	2	13.5157	0.00509098	0.0226887	0.495488	1.6413	0.714838
CG30046	2	8.7693	0.000341071	0.00325954	1.06	2.88637	1.52926
CG30096	1	5.83402	0.0128811	0.0435563	0.376286	1.45686	0.542865
CG30154	1	5.76598	0.000406776	0.00373331	0.891778	2.43946	1.28656
CG30183	2	14.8549	0.00383269	0.0183934	0.338036	1.40219	0.487684
CG30203	1	4.51914	0.00972609	0.0355764	0.742679	2.10156	1.07146
CG30334	2	10.3889	1.27325e-07	1.22478e-05	1.75903	5.80678	2.53774
CG30357	1	4.06912	0.00165097	0.0101745	1.21342	3.36497	1.7506
CG30389	5	27.2084	5.95635e-05	0.000901728	0.693995	2.0017	1.00122
CG30463	3	18.9201	0.000639773	0.00518704	0.130727	1.13966	0.188599
CG3107	4	25.591	0.00453175	0.0208637	0.175787	1.19218	0.253606
CG31108	2	14.329	0.00893589	0.0334148	0.0631737	1.06521	0.0911403
CG31122	2	12.5743	0.00538636	0.0235719	0.0057367	1.00575	0.0082763
CG31145	3	13.0896	0.001136	0.00784831	0.300702	1.35081	0.433821
CG31195	1	8.19507	0.0100803	0.036535	0.32504	1.38409	0.468934
CG31224	3	19.8377	0.00639061	0.0264914	0.590921	1.80565	0.852519
CG31365	1	7.905	0.00773714	0.0301123	0.322742	1.38091	0.465619
CG31431	3	11.6395	0.00688204	0.0278156	0.0612212	1.06313	0.0883235
CG31638	2	12.1903	0.012748	0.0432356	0.203233	1.22536	0.293203
CG31642	1	4.37314	0.000958275	0.0069379	1.18559	3.27261	1.71044
CG31689	7	35.0455	5.10412e-09	1.05061e-06	2.77567	16.0494	4.00445
CG31704	2	9.8182	7.31885e-06	0.000206111	1.13174	3.10103	1.63275
CG31731	2	11.6635	0.0116019	0.0403145	0.479556	1.61536	0.691853
CG31793	2	12.6795	0.00975562	0.0356499	0.398491	1.48958	0.574901
CG31886	3	13.8003	0.00038973	0.00361354	0.618994	1.85706	0.89302
CG31898	1	5.8457	0.00523321	0.0231156	0.45762	1.58031	0.660206
CG32032	1	6.51789	0.00304833	0.0156936	0.81971	2.26984	1.18259
CG32103	4	25.3953	0.000205637	0.00223409	0.856101	2.35397	1.23509
CG32495	7	36.2619	0.00384071	0.0184006	0.668438	1.95119	0.964352
CG32572	1	2.60815	0.0126462	0.0429416	1.68446	5.38952	2.43016
CG32573	1	6.78318	0.00902845	0.0336553	0.530818	1.70032	0.765808
CG32599	1	5.70406	0.000205915	0.00223409	1.24805	3.48355	1.80056
CG32687	2	11.8568	0.000103939	0.00136034	1.25923	3.52272	1.81669
CG3301	3	16.6154	0.000511915	0.00437718	0.138524	1.14858	0.199847
CG33082	2	7.66945	0.00201459	0.0118049	0.513883	1.67177	0.741377
CG33144	2	14.2958	0.000114148	0.00145526	0.389068	1.4756	0.561306
CG33474	1	4.21404	0.0101612	0.0366822	0.828366	2.28957	1.19508
CG3356	1	8.27897	0.0146724	0.0477179	0.266888	1.30589	0.385037
CG34040	1	4.24668	7.25379e-05	0.00104879	4.29486	73.322	6.19617
CG3409	3	14.2924	4.62438e-05	0.000754535	0.367219	1.44371	0.529786
CG34112	2	7.826	0.00979539	0.0357491	0.112503	1.11908	0.162308
CG34120	2	12.0226	0.00834189	0.0318404	0.635322	1.88763	0.916577
CG34126	5	24.514	0.00146241	0.00934498	4.21526	67.7116	6.08133
CG34211	1	5.39835	0.000138428	0.00167758	1.61333	5.01948	2.32754
CG34256	1	5.13004	0.000147022	0.00174836	1.77083	5.8757	2.55476
CG34265	1	2.5075	0.0147937	0.0479885	1.78039	5.93217	2.56856
CG34310	3	20.8441	7.65342e-05	0.0010885	0.0781307	1.08126	0.112719
CG34394	5	24.4253	0.000384845	0.00357998	1.01989	2.77289	1.47139
CG34404	3	12.7746	0.0154411	0.0494649	1.9678	7.1549	2.83893
CG34408	6	27.2855	0.00022404	0.0023594	0.377558	1.45872	0.544701
CG3505	1	6.50726	0.0108689	0.038404	0.537015	1.71089	0.774749
CG3530	3	13.8173	0.0115595	0.0402165	0.304401	1.35581	0.439157
CG3604	2	6.96118	0.00300752	0.0155684	0.929068	2.53215	1.34036
CG3626	1	7.79922	0.0052412	0.0231381	0.361534	1.43553	0.521583
CG3634	3	18.6057	0.0118693	0.0410168	0.182547	1.20027	0.263359
CG3638	8	43.1968	9.25306e-05	0.00125246	0.82371	2.27894	1.18836
CG3651	2	14.5578	0.00102838	0.00728284	0.170563	1.18597	0.24607
CG3662	4	25.9005	8.66093e-06	0.000235698	0.492974	1.63718	0.711212
CG3711	2	13.0869	0.00724499	0.0287993	0.381976	1.46518	0.551075
CG3744	4	21.4327	0.00229136	0.0128801	0.513416	1.67099	0.740703
CG42268	7	28.4986	0.00643389	0.0265929	1.11882	3.06124	1.61412
CG42269	1	4.92988	5.27502e-05	0.000834057	1.47779	4.38326	2.132
CG42319	5	21.4553	0.00920054	0.0341253	0.258564	1.29507	0.373029
CG42321	14	60.9464	0.00730529	0.0289236	1.36594	3.9194	1.97063
CG42342	7	16.7364	0.011585	0.0402806	2.74137	15.5083	3.95497
CG42354	5	27.3203	0.000403849	0.00371101	0.374077	1.45365	0.53968
CG4238	5	28.1273	0.0139885	0.0461434	0.385766	1.47074	0.556542
CG42389	4	24.0009	0.000158051	0.00184654	1.06984	2.91491	1.54345
CG42486	2	11.1202	0.000276341	0.00277592	0.808611	2.24479	1.16658
CG42540	4	13.5038	0.011545	0.0401786	2.19693	8.99736	3.1695
CG42568	1	4.7668	0.0124416	0.0423995	0.647938	1.91159	0.934776
CG4266	3	17.7909	0.00512612	0.0227987	2.77514	16.0408	4.00368
CG42668	9	46.5029	0.00122186	0.00827314	0.153239	1.1656	0.221078
CG42671	5	27.8239	1.70047e-05	0.000375263	4.42203	83.265	6.37964
CG42684	6	34.4951	5.84236e-05	0.000892595	1.35914	3.89286	1.96083
CG42751	1	3.59634	0.00374964	0.0181254	1.36643	3.92134	1.97135
CG42797	3	17.9335	0.0017801	0.0106967	0.529183	1.69755	0.76345
CG43066	2	10.611	0.00385609	0.0184665	0.0942429	1.09883	0.135964
CG43110	2	7.08134	0.00842197	0.0319982	0.864142	2.37297	1.24669
CG43165	1	3.77815	0.00680218	0.0276806	1.31541	3.72627	1.89773
CG43313	2	11.73	3.64829e-06	0.000131238	6.28192	534.817	9.0629
CG43427	8	42.2375	5.31019e-05	0.000837263	1.10873	3.0305	1.59956
CG4363	1	8.06602	0.00416421	0.0195328	1.19127	3.29125	1.71864
CG43689	4	11.3253	0.00286825	0.015096	2.27706	9.74803	3.28511
CG43693	7	32.055	4.53937e-07	3.02295e-05	1.95004	7.02896	2.81331
CG43736	7	40.8097	1.30201e-07	1.23111e-05	1.0655	2.90228	1.53719
CG4377	1	7.48947	0.0103086	0.0370757	0.941604	2.56409	1.35845
CG43783	4	17.7254	0.00130191	0.00860918	0.730932	2.07702	1.05451
CG43867	6	23.3595	0.000525307	0.00445135	2.42055	11.2521	3.49212
CG4433	2	14.2695	0.00288198	0.0151401	0.51113	1.66717	0.737405
CG45092	3	14.2924	4.62438e-05	0.000754535	0.367219	1.44371	0.529786
CG4552	1	7.75108	0.00281333	0.0149319	0.380023	1.46232	0.548257
CG4562	5	28.1236	1.87253e-14	5.29973e-11	2.54943	12.7999	3.67806
CG4612	2	13.4974	0.00270096	0.0144849	2.62027	13.7394	3.78025
CG4629	2	11.8762	0.000284098	0.00282874	1.05174	2.86264	1.51735
CG46311	1	2.84849	3.30641e-07	2.41496e-05	6.19787	491.699	8.94163
CG46315	2	12.759	0.00137596	0.00893191	0.801221	2.22826	1.15592
CG4645	3	14.5233	0.00687439	0.0278156	0.386003	1.47109	0.556885
CG4658	4	26.0055	0.00201747	0.0118096	0.35981	1.43306	0.519096
CG4716	3	23.351	0.00387343	0.0185417	0.820239	2.27104	1.18335
CG4733	3	12.6106	0.000915662	0.00676645	2.75448	15.7129	3.97388
CG4752	1	8.28119	0.0022907	0.0128801	0.392843	1.48119	0.566752
CG5026	2	14.8868	0.00139525	0.00901334	1.36223	3.9049	1.96528
CG5038	1	5.73769	0.011149	0.0390647	0.420288	1.5224	0.606348
CG5059	4	24.0078	1.13006e-05	0.000278723	1.0057	2.73382	1.45092
CG5065	5	22.7915	0.000769916	0.00596593	0.319192	1.37602	0.460497
CG5167	1	8.98077	0.00581277	0.024842	0.418532	1.51973	0.603814
CG5191	6	30.2348	0.01502	0.0484864	0.816562	2.26271	1.17805
CG5270	1	7.85008	0.00236092	0.0131277	0.44181	1.55552	0.637397
CG5445	4	25.1029	0.0098795	0.0360187	0.170175	1.18551	0.245511
CG5466	1	6.9054	0.0130002	0.0438415	0.329451	1.3902	0.475297
CG5522	4	19.0914	0.000391929	0.00362502	3.82343	45.7608	5.51604
CG5708	3	17.4658	0.010506	0.0376268	0.0132219	1.01331	0.0190751
CG5742	3	17.045	0.00490419	0.0220319	0.139361	1.14954	0.201055
CG5746	7	43.721	0.000465626	0.00408253	0.183831	1.20181	0.265212
CG5776	2	14.7547	0.00524239	0.0231381	0.174389	1.19052	0.25159
CG5877	2	9.97587	0.00288645	0.0151446	3.39594	29.8427	4.8993
CG6006	4	17.1148	0.000675226	0.00539466	0.416503	1.51665	0.600887
CG6059	1	4.61973	0.00361489	0.0176473	0.949709	2.58496	1.37014
CG6091	4	24.1765	0.00579528	0.0247871	0.454343	1.57514	0.655478
CG6191	3	19.0364	0.0113639	0.0396703	0.2314	1.26036	0.333839
CG6231	5	23.3741	0.00522907	0.0231153	0.521628	1.68477	0.75255
CG6271	1	3.33472	0.00963302	0.035343	1.34944	3.85526	1.94683
CG6283	1	6.29441	0.000598862	0.00491997	1.20225	3.32761	1.73449
CG6299	5	24.5835	0.00481648	0.021724	0.305827	1.35775	0.441215
CG6364	5	26.6025	0.000549137	0.00460002	0.0211258	1.02135	0.0304781
CG6398	2	14.8843	0.0126202	0.042892	0.425935	1.53102	0.614495
CG6422	4	27.2942	0.00112606	0.00782096	1.26199	3.53246	1.82067
CG6424	4	26.1324	1.81049e-05	0.000388459	0.646821	1.90946	0.933166
CG6439	2	15.8939	0.0134317	0.0448821	0.0924368	1.09684	0.133358
CG6454	3	20.2808	0.00816595	0.0313309	0.219445	1.24539	0.316593
CG6484	1	7.68978	0.00103827	0.00734641	0.766059	2.15127	1.10519
CG6568	2	12.9892	0.00688115	0.0278156	0.250568	1.28476	0.361493
CG6650	3	17.5544	0.00621832	0.0260154	0.0995536	1.10468	0.143626
CG6688	1	4.21115	0.0053761	0.0235616	0.852537	2.34559	1.22995
CG6767	9	51.4114	2.42071e-05	0.000477437	0.959828	2.61125	1.38474
CG6791	2	13.8234	0.000202004	0.00220317	0.472927	1.60468	0.682289
CG6928	4	20.2226	0.00802694	0.0309197	0.33036	1.39147	0.476609
CG6966	2	15.6106	0.00467872	0.0212296	0.266127	1.3049	0.38394
CG7017	1	3.78398	0.000215643	0.0023024	2.14558	8.54703	3.09542
CG7029	6	34.7843	0.00280766	0.0149158	0.886217	2.42594	1.27854
CG7059	3	10.3193	0.0073069	0.0289236	0.905752	2.47379	1.30672
CG7248	1	2.01299	0.00137905	0.00894684	3.18873	24.2577	4.60037
CG7324	2	14.3244	0.00320948	0.0162643	0.235811	1.26593	0.340203
CG7332	2	15.2822	0.00108649	0.00762565	0.137161	1.14701	0.197882
CG7372	1	8.26082	0.0122194	0.0418313	0.347261	1.41519	0.500992
CG7381	5	21.4025	0.00954773	0.0350958	0.703726	2.02127	1.01526
CG7466	2	9.79614	0.000141209	0.00169611	1.01756	2.76645	1.46803
CG7518	5	31.6552	0.0154059	0.04938	0.12092	1.12853	0.17445
CG7530	4	23.5144	0.00322148	0.0162839	0.246593	1.27966	0.355758
CG7565	1	6.47092	0.00358981	0.0175628	0.460926	1.58554	0.664976
CG7600	1	8.1063	0.00693428	0.0279366	0.363778	1.43876	0.524821
CG7720	6	22.0691	0.00239928	0.0132774	0.55409	1.74036	0.799382
CG7724	1	5.42168	0.00388122	0.0185633	0.618023	1.85526	0.891618
CG7744	1	8.09013	0.00295584	0.0154153	0.408222	1.50414	0.58894
CG7766	7	39.3329	6.71598e-06	0.000193958	1.35276	3.86807	1.95162
CG7806	1	7.8259	0.0142465	0.0466681	0.273323	1.31432	0.394322
CG7987	2	16.0014	0.0132282	0.0443722	0.250574	1.28476	0.361502
CG8026	3	21.5612	0.000790457	0.00607347	0.23653	1.26685	0.341241
CG8034	2	12.5836	0.000583509	0.00481831	0.637716	1.89215	0.920029
CG8129	2	9.62657	0.00123406	0.00831597	2.30681	10.0423	3.32802
CG8177	7	34.4278	0.0128008	0.0433865	0.339886	1.40479	0.490351
CG8202	1	7.20764	0.0132128	0.0443601	0.287917	1.33365	0.415376
CG8369	3	15.8234	0.00868509	0.0327637	0.389413	1.47611	0.561804
CG8468	3	16.4014	0.0125869	0.0427918	1.6704	5.31432	2.40988
CG8475	3	20.8367	0.0015407	0.00967939	0.344406	1.41115	0.496873
CG8485	3	17.6084	0.0109335	0.0385481	0.149867	1.16168	0.216212
CG8602	2	13.8811	0.0153619	0.0492669	2.10659	8.22015	3.03916
CG8668	2	9.77136	0.00350741	0.0172641	1.07028	2.9162	1.54409
CG8671	6	35.6337	0.000181343	0.00203669	0.428042	1.53425	0.617535
CG8679	1	7.2474	0.00324041	0.0163484	0.406465	1.5015	0.586405
CG8740	3	17.5605	0.0102536	0.036945	0.333505	1.39585	0.481146
CG8841	2	14.5897	0.00821205	0.0314443	0.307966	1.36065	0.444301
CG8909	3	8.54905	0.0103384	0.0371678	2.35499	10.5381	3.39754
CG8963	4	24.9442	7.33894e-05	0.00105571	0.0582502	1.05998	0.0840372
CG9121	4	7.95702	0.00279819	0.0148725	2.73979	15.4837	3.95268
CG9135	4	25.3176	0.000513527	0.00437774	4.47331	87.6461	6.45362
CG9171	5	25.3386	0.000154322	0.00181987	0.575195	1.77748	0.829831
CG9265	4	21.5664	0.0142771	0.0467277	0.0495998	1.05085	0.0715573
CG9304	2	13.0848	0.000758807	0.00590906	0.181172	1.19862	0.261376
CG9384	2	12.2048	0.0152493	0.0490029	0.245659	1.27846	0.354411
CG9425	3	21.7204	3.79735e-05	0.000655332	0.85803	2.35851	1.23788
CG9689	2	8.09891	0.00136213	0.0088892	0.637863	1.89243	0.920241
CG9776	2	14.9974	0.00016632	0.00191353	0.0435066	1.04447	0.0627667
CG9780	1	7.32203	0.00134267	0.00881793	0.866346	2.3782	1.24987
CG9815	3	10.1444	0.00108906	0.00763896	0.180828	1.19821	0.26088
CG9940	3	18.3462	0.000862212	0.00645334	0.0545177	1.05603	0.0786524
ChAT	2	7.67103	0.00254984	0.0139453	2.71039	15.0352	3.91027
Chc	7	45.5754	3.4029e-06	0.000125244	1.72512	5.61319	2.48882
Chd1	3	21.6069	0.0073808	0.0291143	0.505873	1.65843	0.72982
Chd3	1	7.89919	0.000288256	0.00285757	0.540959	1.71765	0.78044
cher	7	35.2514	0.000200229	0.00218802	0.662434	1.93951	0.955691
chn	7	31.9365	1.41975e-05	0.000328092	2.88664	17.933	4.16454
cic	6	36.092	0.00195694	0.0115268	3.79607	44.526	5.47658
cin	2	14.8287	0.00412858	0.019423	0.104401	1.11005	0.150619
Cip4	8	39.922	0.00789085	0.0305097	1.12662	3.08522	1.62537
CkIalpha	4	22.122	0.0123982	0.0422799	0.0656931	1.0679	0.0947751
ckn	4	21.2701	0.00744837	0.0292992	0.44179	1.55549	0.637368
CLIP-190	11	59.0979	0.00450945	0.0208034	0.143367	1.15415	0.206835
cnc	13	71.8802	8.43092e-07	4.77232e-05	0.53592	1.70902	0.77317
cnn	3	15.8994	0.00606462	0.0255327	0.517316	1.67752	0.74633
Cnot4	6	36.3181	0.00239037	0.0132577	0.466395	1.59424	0.672865
comm3	3	12.2807	0.00467143	0.0212199	0.0357636	1.03641	0.0515959
corolla	1	5.12734	0.0150492	0.0485528	0.421021	1.52352	0.607406
cos	2	13.2101	0.00239411	0.0132666	2.96203	19.3373	4.27331
Cpr67B	1	7.22933	0.014272	0.0467245	0.441313	1.55475	0.636679
Cpr67Fb	1	2.79499	0.00873469	0.0329179	1.71908	5.57941	2.48011
Cpsf160	2	14.2566	0.00556691	0.0240546	0.334876	1.39777	0.483124
CR30121	1	2.48046	0.000486985	0.00421905	3.18842	24.25	4.59991
CR31451	2	15.5364	0.00835988	0.0318768	0.134784	1.14429	0.194452
CR43417	2	6.66334	0.0015685	0.00981594	2.50989	12.3036	3.62101
CR43887	1	3.05391	0.00856687	0.0324801	3.15096	23.3586	4.54588
CR43928	1	1.48727	0.00547748	0.0238044	2.93221	18.769	4.23028
CR44021	1	2.88456	0.0155944	0.049843	1.432	4.18707	2.06594
CR44170	1	2.87501	0.00223391	0.0126704	2.04578	7.73518	2.95144
CR44185	1	2.14438	0.00305607	0.0156994	2.60029	13.4676	3.75142
CR44192	2	7.65772	0.0111576	0.0390828	0.610069	1.84056	0.880143
CR44720	1	3.61897	0.000636149	0.00516261	1.80651	6.08916	2.60624
CR44756	1	4.68246	0.00119703	0.00817348	2.34871	10.4721	3.38847
CR45082	1	3.9315	0.0108253	0.0383314	0.982926	2.67226	1.41806
CR45570	1	5.46162	0.000249196	0.00255177	1.38139	3.98042	1.99292
CR45585	1	3.52569	0.000388032	0.0036037	1.95902	7.09239	2.82627
CR45875	1	3.71642	3.67558e-05	0.000640173	2.32112	10.1871	3.34867
crol	6	33.5054	0.0053939	0.0235952	0.536957	1.71079	0.774665
Crtc	3	18.3058	0.00644227	0.0265985	3.91657	50.2279	5.65042
Ctr1A	4	20.3286	0.00566247	0.0243375	0.0582638	1.05999	0.0840569
ctrip	9	44.1473	0.000768304	0.0059616	1.25136	3.4951	1.80533
Cul3	3	18.2201	0.00049878	0.00428754	0.123541	1.1315	0.178232
CycB3	2	16.3393	0.000683426	0.00544098	0.341976	1.40773	0.493367
CycT	4	26.0925	0.00122567	0.00828273	2.81519	16.6964	4.06146
CycY	2	10.818	5.0854e-05	0.000810871	4.57709	97.2308	6.60334
Cyp12a5	1	6.11772	0.0074844	0.0293899	0.946789	2.57742	1.36593
Cyp4aa1	1	5.64168	0.014935	0.0482945	0.444907	1.56034	0.641865
Cyp4d1	2	10.9658	0.00265589	0.0143246	0.690712	1.99513	0.996486
Cyt-b5-r	2	16.4337	1.29396e-05	0.000305186	0.985871	2.68014	1.42231
D12	1	7.44694	0.00628204	0.0261852	0.362881	1.43747	0.523527
da	3	21.8893	0.0101449	0.0366464	0.150431	1.16233	0.217026
Dat	2	13.3802	6.36539e-06	0.000186208	0.173256	1.18917	0.249955
Ddc	3	17.4633	1.58326e-06	7.23363e-05	2.02638	7.58655	2.92344
Deaf1	5	28.3514	0.00339001	0.0168749	0.081478	1.08489	0.117548
Dek	5	32.2108	0.0108051	0.0383314	0.266837	1.30583	0.384964
Desat1	5	39.294	0.00165832	0.0101929	0.418398	1.51953	0.603621
Dg	3	18.9827	1.6937e-05	0.000375146	0.130327	1.1392	0.188023
dgt5	1	7.18861	0.0128442	0.0434838	0.29221	1.33938	0.42157
Dh44	2	6.57128	0.00938453	0.0346518	2.00505	7.42649	2.89268
Dhc64C	6	31.0678	0.00110184	0.0077095	0.380477	1.46298	0.548912
didum	3	17.3436	0.0024861	0.0136494	1.56744	4.79438	2.26134
dikar	3	19.5563	0.00349003	0.017231	0.351001	1.42049	0.506387
Dip-B	4	30.5777	5.63155e-06	0.000171955	1.01843	2.76883	1.46928
dlg1	17	69.3222	2.58094e-05	0.000494397	3.52387	33.9154	5.08387
Dlip3	1	6.16809	0.00692185	0.0279068	0.417894	1.51876	0.602893
DNApol-delta	1	8.31554	0.0093116	0.0344386	0.294693	1.34271	0.425152
DNApol-epsilon255	1	8.04994	0.00986306	0.0359729	0.345033	1.41204	0.497778
dnc	14	69.0334	0.000110907	0.00142842	0.188936	1.20796	0.272577
dock	3	19.1287	0.000844586	0.00635742	0.404728	1.49889	0.583899
Dok	1	7.99171	0.0103637	0.0372267	0.321615	1.37935	0.463993
Dop1R2	3	5.32501	0.0131274	0.0441804	2.17309	8.78541	3.13511
DOR	6	33.2655	0.00818278	0.0313706	0.57143	1.7708	0.824399
dpa	2	12.5212	0.00711756	0.0284449	1.00811	2.74042	1.4544
DppIII	2	17.1287	0.00604416	0.0254845	0.0421566	1.04306	0.0608191
dpr6	2	9.19303	0.00581728	0.0248425	0.142138	1.15274	0.205062
Drat	4	21.4739	3.0211e-08	4.56025e-06	1.6168	5.03697	2.33256
drongo	5	25.7792	2.96013e-10	1.13431e-07	1.3523	3.8663	1.95095
dsb	3	14.4989	0.000237271	0.00245984	0.668165	1.95066	0.963959
Dsp1	6	34.09	0.00219051	0.0125057	0.943003	2.56768	1.36047
DUBAI	2	14.3287	8.44585e-05	0.00116889	0.450256	1.56871	0.649582
dx	1	8.16629	0.0035001	0.0172506	0.512745	1.66987	0.739735
Dyb	7	30.304	0.000102778	0.00134785	1.19052	3.2888	1.71756
Dyrk2	5	22.3215	9.43062e-06	0.000250033	3.30109	27.1421	4.76246
Dyrk3	3	17.9609	0.00752052	0.0294805	1.07007	2.91559	1.54379
E23	3	19.8679	0.000155392	0.00182835	0.472731	1.60437	0.682006
E2f1	5	32.1462	4.4042e-05	0.000727882	0.215869	1.24094	0.311433
Eaat1	3	18.1493	0.0108206	0.0383314	0.880613	2.41238	1.27046
EcR	5	27.3073	5.98605e-05	0.000903574	0.224391	1.25156	0.323727
ed	3	16.9735	0.000745075	0.00583737	2.98478	19.7822	4.30613
egl	2	14.5702	0.000956378	0.00693773	0.225234	1.25262	0.324944
eIF-4a	6	51.4978	1.9467e-05	0.000408879	0.161363	1.17511	0.232798
eIF4E-6	1	1.13075	0.0132176	0.0443629	3.19182	24.3326	4.60482
eIF4G2	2	11.5111	0.000460426	0.00404382	5.89931	364.786	8.51091
emb	2	13.9839	0.000563086	0.00468817	5.39944	221.282	7.78974
ena	4	23.452	0.00155701	0.00976016	0.612932	1.84583	0.884273
enc	6	31.5048	0.0104969	0.0376063	0.879678	2.41012	1.26911
EndoA	3	17.3375	0.00967717	0.0354205	0.188299	1.20719	0.271658
ens	10	48.2745	0.00334875	0.0167292	2.01626	7.51022	2.90886
Eph	5	28.557	0.00202217	0.0118188	0.48692	1.6273	0.702476
Eps-15	3	20.2348	0.00673745	0.0275062	0.0209369	1.02116	0.0302055
eRF1	7	40.5636	0.000241642	0.00248919	0.302245	1.35289	0.436047
Exn	5	26.5236	0.000859793	0.00645044	2.18452	8.88636	3.15159
Ext2	1	6.80963	0.00738769	0.0291313	0.365607	1.44139	0.527459
fbl	7	35.6603	0.00157443	0.00983669	0.295907	1.34435	0.426904
fbp	3	18.7463	0.00864678	0.0326518	1.21117	3.35742	1.74735
fdl	3	11.9913	8.10502e-05	0.00113701	4.9582	142.338	7.15318
Fem-1	2	13.4561	0.000538618	0.00454035	0.474618	1.6074	0.684729
FER	6	29.6703	0.000772072	0.00597445	0.700467	2.01469	1.01056
Fhos	8	37.7307	0.00110854	0.00774201	3.42831	30.8244	4.946
Fie	2	10.0748	0.0100951	0.036535	0.438595	1.55053	0.632758
fig	1	3.56249	0.00186707	0.0111131	1.4971	4.46869	2.15985
Fim	3	18.4431	0.00364364	0.0177569	1.01547	2.76067	1.46502
Fis1	5	27.671	0.00325192	0.016384	0.185745	1.20411	0.267973
Fit1	2	14.8073	0.00251986	0.013808	0.397365	1.4879	0.573276
Flo2	10	44.302	0.0105543	0.0377639	0.265657	1.30429	0.383262
Fmr1	9	45.4799	0.000705698	0.00557516	0.928198	2.52995	1.33911
fog	6	25.3364	0.0140859	0.0463834	0.267702	1.30696	0.386213
for	9	48.8586	3.08364e-07	2.35878e-05	3.95542	52.2177	5.70647
foxo	5	27.4903	0.000947641	0.00689919	1.01752	2.76631	1.46796
fra	3	15.5937	0.0100966	0.036535	0.164798	1.17915	0.237753
frtz	2	10.9336	0.00917026	0.0340494	4.08204	59.266	5.88913
fry	7	37.2072	0.00471785	0.0213643	0.753216	2.12382	1.08666
Fur2	8	47.2085	0.000449724	0.00399633	0.5733	1.77411	0.827098
fus	8	43.0027	1.56491e-05	0.000351515	0.311643	1.36567	0.449606
fz4	1	8.09056	0.00345571	0.0170988	0.429819	1.53698	0.620098
g	3	20.4295	0.000431215	0.00385912	0.0442041	1.0452	0.0637731
GAPcenA	2	13.8504	0.00129895	0.00859964	0.297474	1.34645	0.429164
Gbeta13F	6	42.8864	7.72585e-05	0.00109467	0.0581983	1.05993	0.0839623
Gcn2	2	10.926	5.9441e-06	0.000175242	5.94867	383.245	8.58212
Gdap1	2	8.33418	0.00841097	0.0319854	1.24058	3.45761	1.78978
Ge-1	2	14.5781	0.000408063	0.00374063	0.0752457	1.07815	0.108557
Gk1	2	13.9506	0.0149593	0.0483315	0.252547	1.2873	0.364348
GlcAT-P	4	27.4539	0.00128142	0.00851349	0.14302	1.15375	0.206335
glob1	6	30.2128	0.00116418	0.00798643	0.193263	1.2132	0.27882
glu	1	8.53393	0.0144412	0.0470742	0.300786	1.35092	0.433943
Glut4EF	8	32.6989	0.00374476	0.0181096	1.50791	4.5173	2.17546
GlyP	2	18.0245	0.00011085	0.00142842	0.336007	1.39935	0.484756
Gprk2	2	14.5599	0.00467285	0.0212199	0.186621	1.20517	0.269237
Graf	4	25.3058	0.000238569	0.00247103	0.614555	1.84883	0.886615
grnd	2	8.10918	0.00733181	0.0289824	1.39904	4.05133	2.01839
GSS	7	36.2619	0.00384071	0.0184006	0.668438	1.95119	0.964352
GstT4	1	8.36789	0.00106807	0.00751496	0.609642	1.83977	0.879528
gw	6	43.5697	0.000452619	0.00401232	0.238878	1.26982	0.344627
H	4	25.1016	0.00495814	0.0222566	2.05112	7.7766	2.95914
Hayan	3	16.6854	0.00359738	0.017577	0.607484	1.83581	0.876414
HDAC4	7	41.1401	0.000646503	0.00520905	0.578736	1.78378	0.834939
Hdc	2	4.99751	0.00105348	0.0074401	2.60711	13.5598	3.76126
Hel89B	2	10.7863	0.000937432	0.00685573	0.0979915	1.10295	0.141372
heph	18	73.6115	0.00691741	0.0279068	0.36145	1.43541	0.521462
HERC2	1	8.43683	0.00485532	0.0218557	0.625226	1.86867	0.90201
hig	4	20.0789	0.0146054	0.047541	0.494582	1.63981	0.713531
Hipk	3	18.1911	0.00397053	0.018863	0.688177	1.99008	0.992829
His1:CG31617	1	7.43008	0.00115166	0.00792095	0.834086	2.30271	1.20333
His1:CG33813	1	7.43008	0.00115166	0.00792095	0.834086	2.30271	1.20333
His1:CG33855	1	6.85913	0.00217945	0.0124614	0.777211	2.1754	1.12128
His1:CG33858	1	6.85913	0.00217945	0.0124614	0.777211	2.1754	1.12128
His4:CG33891	1	4.80683	4.70463e-06	0.000157112	2.06582	7.89177	2.98035
His4:CG33893	1	4.80683	4.70463e-06	0.000157112	2.06582	7.89177	2.98035
His4:CG33895	1	4.80683	4.70463e-06	0.000157112	2.06582	7.89177	2.98035
His4:CG33897	1	4.80683	4.70463e-06	0.000157112	2.06582	7.89177	2.98035
His4:CG33899	1	4.80683	4.70463e-06	0.000157112	2.06582	7.89177	2.98035
Hn	4	20.5563	0.00226554	0.012782	0.710733	2.03548	1.02537
how	6	29.0585	0.0133028	0.0445564	0.00729196	1.00732	0.0105201
hpo	2	12.1958	0.00779539	0.030275	4.19485	66.3435	6.05188
Hr39	3	16.7851	0.000677197	0.00540279	0.0822015	1.08567	0.118592
Hrs	2	14.0295	0.00750839	0.0294432	0.148062	1.15959	0.213609
Hsp70Ba	1	5.62363	7.14588e-06	0.000202753	4.25882	70.7265	6.14418
HtrA2	2	11.7235	0.00700321	0.0281446	0.648304	1.91229	0.935305
Idgf3	4	17.9632	3.38581e-08	5.04352e-06	2.11031	8.25083	3.04454
Ilp6	4	15.5163	0.00394911	0.0188006	1.31771	3.73487	1.90106
INPP5E	1	6.08262	0.00113289	0.00783937	1.11508	3.04981	1.60872
InR	3	19.3614	4.73145e-05	0.000767402	0.917341	2.50263	1.32344
IntS6	5	27.2323	5.56775e-05	0.000863459	0.684105	1.982	0.986954
IntS8	1	7.04704	0.0140246	0.0462353	0.287773	1.33345	0.415168
ItgaPS4	1	4.51097	0.000360841	0.00341562	1.12691	3.08611	1.62579
jar	7	40.0797	0.000217167	0.00230711	0.305711	1.35759	0.441048
jbug	5	27.0689	0.000124494	0.0015522	0.147017	1.15837	0.212101
JhI-21	5	31.5753	0.0110301	0.0387441	0.0307989	1.03128	0.0444334
JIL-1	3	18.8029	5.20605e-05	0.000825457	2.30489	10.0231	3.32525
jim	4	19.3767	0.00017308	0.00197217	2.51923	12.419	3.63448
jing	3	17.9276	0.00999849	0.0363497	0.127968	1.13652	0.184618
jp	5	25.3563	0.00238703	0.0132468	0.23773	1.26837	0.342972
jumu	1	8.47244	0.00169828	0.0103534	0.411834	1.50958	0.59415
jvl	7	35.916	0.0100654	0.0365107	3.23773	25.4757	4.67105
Kap3	5	24.1108	0.00284351	0.0150427	0.638487	1.89361	0.921143
Kat60	2	14.3234	0.00838401	0.0319043	0.274986	1.31651	0.39672
kcc	5	30.7295	1.19127e-05	0.000286943	0.295502	1.3438	0.426319
kek1	2	9.23119	0.000112127	0.00144084	0.391461	1.47914	0.564759
kel	2	14.0378	0.000279166	0.00279932	0.469925	1.59987	0.677958
Khc-73	4	26.5833	0.000104689	0.00136858	0.553232	1.73886	0.798145
kis	5	32.802	0.0034116	0.0169404	0.724359	2.06341	1.04503
Klp10A	6	40.3808	0.000426225	0.00383264	0.33523	1.39826	0.483634
Klp3A	2	15.2043	0.000692408	0.00549702	0.132442	1.14161	0.191073
Klp61F	1	7.89584	0.00282011	0.0149609	0.392724	1.48101	0.566581
Klp67A	3	16.5962	0.00655081	0.0269875	0.339224	1.40386	0.489396
Klp98A	2	13.937	0.000171711	0.00195962	0.539693	1.71548	0.778612
ksr	3	15.2712	0.00250601	0.0137388	1.21578	3.37293	1.754
kto	2	13.1084	0.00180323	0.0108013	0.00640703	1.00643	0.00924338
kz	2	13.8046	0.00402746	0.0190694	0.0330119	1.03356	0.047626
l(1)G0156	3	18.0774	5.87771e-07	3.63615e-05	4.02142	55.7801	5.80168
l(2)37Cd	1	7.10139	3.19884e-05	0.000581285	0.842209	2.32149	1.21505
l(3)05822	2	12.702	0.000115771	0.00146604	0.0249388	1.02525	0.0359791
l(3)76BDm	2	11.5169	0.000259388	0.00263366	3.40742	30.1874	4.91587
laccase2	2	11.0316	0.00410686	0.0193321	0.161133	1.17484	0.232466
Lap1	2	13.2378	0.011855	0.0409928	0.32469	1.3836	0.468429
Lar	5	24.9205	0.00199259	0.0116958	1.02455	2.78585	1.47812
larp	7	46.3945	0.00112064	0.00779765	0.869031	2.3846	1.25375
lbk	1	7.25079	0.00975153	0.0356499	0.338354	1.40264	0.488141
Lerp	4	27.1931	0.00786441	0.0304595	0.527105	1.69402	0.760452
lid	5	25.0784	0.00210712	0.012177	1.53652	4.64839	2.21673
LIMK1	4	23.5008	0.000100379	0.00132781	2.59155	13.3504	3.73881
lmgA	4	20.1088	0.0150876	0.0486489	0.309005	1.36207	0.445799
Lmpt	13	58.2054	0.00011287	0.00144875	1.15307	3.16792	1.66353
Lon	2	14.0322	0.00466082	0.0212019	0.364066	1.43917	0.525236
lqf	9	43.8153	0.00734268	0.0290047	0.466237	1.59398	0.672638
lqfR	2	15.5091	0.00656485	0.0270114	0.231479	1.26046	0.333954
lt	4	20.9279	0.00100886	0.00718324	0.669419	1.9531	0.965768
lva	2	15.5092	0.00257609	0.0140211	0.34589	1.41325	0.499013
m-cup	2	13.7743	0.00151486	0.00958457	0.119381	1.1268	0.17223
Mad	2	13.8966	0.00212824	0.0122388	0.168326	1.18332	0.242842
Magi	3	17.3852	0.00187748	0.0111692	0.361121	1.43494	0.520987
Mal-A1	1	9.05596	0.000749143	0.00585708	1.24142	3.46052	1.79099
Mal-A2	1	6.67627	0.0124841	0.0424933	0.577847	1.7822	0.833658
Mal-A4	1	6.37609	0.0143782	0.0469635	0.840912	2.31848	1.21318
Mal-A6	2	12.0425	7.29559e-05	0.00105349	1.70969	5.52726	2.46656
Mal-A7	2	11.9472	0.000973353	0.00700467	1.37874	3.96989	1.9891
Mal-A8	1	7.54611	0.000905996	0.00670378	2.11897	8.32253	3.05702
Mal-B1	1	6.70966	3.02121e-06	0.000115162	2.88094	17.8309	4.15631
mam	4	20.8247	0.00024073	0.00248331	0.768329	2.15616	1.10846
Map205	3	22.6796	0.00563852	0.0242899	0.319145	1.37595	0.460429
Mapmodulin	3	20.2136	0.000124744	0.00155361	2.42831	11.3397	3.50331
Marf	3	21.7007	0.00686924	0.0278156	0.0428938	1.04383	0.0618826
mask	5	31.7118	0.000139068	0.00168012	0.723878	2.06242	1.04433
mats	3	16.616	3.8818e-05	0.000667871	4.92561	137.773	7.10615
Mbs	8	43.3629	0.000997996	0.00712375	1.98318	7.26579	2.86112
Mdr49	2	12.8804	0.000874511	0.00652196	0.936323	2.55059	1.35083
Med	3	16.8627	1.7989e-05	0.000388459	3.07606	21.6728	4.43782
MED1	3	21.8642	0.00166731	0.0101929	0.307789	1.36041	0.444045
mei-217	1	6.0619	0.00304703	0.0156936	0.838569	2.31305	1.2098
mei-218	3	16.9027	0.00192345	0.0113769	0.15468	1.16728	0.223157
mei-41	1	7.34513	0.00035284	0.0033539	0.694832	2.00337	1.00243
mei-P26	5	32.8288	0.000756489	0.00590228	0.777033	2.17501	1.12102
Men	3	24.5653	1.58277e-06	7.23363e-05	0.728117	2.07118	1.05045
Men-b	3	18.8812	0.0128675	0.0435236	0.267243	1.30636	0.385551
MEP-1	7	40.6727	0.00705378	0.0282876	0.0938618	1.09841	0.135414
Mes2	2	11.6589	0.00152508	0.00961629	0.317986	1.37436	0.458757
MESR3	4	20.5385	0.00190972	0.0113134	1.06598	2.90368	1.53788
MFS10	3	16.9088	0.0143215	0.0468458	0.0672151	1.06953	0.096971
Mi-2	4	31.8509	2.95028e-05	0.000550249	0.17912	1.19616	0.258415
mip120	2	14.6809	0.00188245	0.0111929	0.359651	1.43283	0.518867
Mitofilin	3	18.6717	0.013779	0.0456652	0.877004	2.40369	1.26525
MKP-4	2	13.6626	0.000327814	0.00316654	0.686156	1.98607	0.989914
Mkp3	4	22.2596	0.000627	0.00511034	3.0729	21.6044	4.43325
Mlf	7	43.0393	0.00315284	0.0160925	0.027503	1.02788	0.0396784
Mmp2	2	11.0787	0.012915	0.0436318	0.589753	1.80354	0.850834
Mo25	2	14.2495	2.42593e-05	0.000477634	0.109417	1.11563	0.157855
Mob4	2	14.2406	0.00913029	0.0339344	0.314296	1.36929	0.453433
Moe	13	69.4796	3.90948e-05	0.00066958	0.206809	1.22975	0.298362
mol	5	23.3877	0.00054203	0.00454542	0.94688	2.57765	1.36606
mon2	2	10.9996	2.12717e-06	9.05325e-05	5.92918	375.848	8.554
Mp	6	21.0222	0.000240028	0.00248331	2.92904	18.7097	4.22571
Mrtf	3	14.0114	0.00296274	0.0154425	1.99398	7.34469	2.8767
Msh6	1	8.4123	0.00139293	0.00901334	0.49089	1.63377	0.708204
msl-1	2	15.5686	0.0031112	0.0159375	0.0948049	1.09944	0.136775
msn	8	49.8295	4.71341e-09	1.02616e-06	3.3635	28.8901	4.8525
Msp300	7	34.8709	0.000187998	0.00208865	0.311095	1.36492	0.448816
mspo	2	7.66254	0.00300543	0.0155647	1.79691	6.03096	2.59239
msps	5	29.4038	0.000933673	0.00685036	3.68791	39.9614	5.32054
mtd	17	88.0713	0.00014128	0.00169611	0.658967	1.93279	0.950688
MTF-1	7	31.694	0.0075765	0.0296378	0.691497	1.9967	0.99762
mthl1	2	11.6472	0.000472473	0.00413359	3.58889	36.1938	5.17767
MtnA	2	17.1062	0.000288084	0.00285757	0.74051	2.097	1.06833
MtnB	2	9.68489	0.00234552	0.0130677	0.814252	2.25749	1.17472
mts	3	20.5067	2.47239e-07	2.01366e-05	6.23661	511.123	8.99753
muc	5	23.6628	0.00729881	0.0289219	0.346823	1.41457	0.50036
muskelin	3	17.3126	0.0094284	0.034775	0.840707	2.318	1.21288
mv	1	7.76785	0.00686137	0.0278156	0.576322	1.77948	0.831456
Mvb12	3	13.5007	0.0122245	0.041836	0.636422	1.88971	0.918162
Myd88	3	18.9883	1.72429e-06	7.71569e-05	0.119883	1.12737	0.172955
Myo31DF	3	19.3978	4.07712e-05	0.000690974	0.537628	1.71194	0.775633
mys	4	24.1692	0.00121518	0.00824764	0.587773	1.79998	0.847977
Nak	3	19.7838	0.000100398	0.00132781	0.520415	1.68273	0.7508
Nc73EF	8	46.4684	0.0134071	0.0448129	1.53211	4.62792	2.21036
Ncoa6	3	15.3307	0.00174579	0.0105415	5.37022	214.911	7.74759
Ndg	2	7.33337	2.20262e-05	0.000447645	3.13796	23.0568	4.52712
Nedd4	9	56.8022	0.00322341	0.0162839	0.428339	1.53471	0.617963
Nelf-A	3	18.2201	0.00880525	0.0330957	0.368922	1.44618	0.532242
nes	3	19.5342	0.015231	0.0489581	0.322351	1.38037	0.465054
NFAT	6	30.1815	5.3949e-05	0.000843586	0.974475	2.64978	1.40587
Nna1	3	14.8799	0.0046703	0.0212199	0.26088	1.29807	0.376371
noc	2	8.56215	0.00178727	0.0107283	1.8023	6.06357	2.60017
nocte	4	30.8993	8.40769e-06	0.000230468	0.219504	1.24546	0.316677
Nplp1	3	12.5558	0.00268705	0.0144376	0.756676	2.13118	1.09165
Nprl3	3	18.9056	0.000786179	0.00605465	0.500505	1.64955	0.722077
nrv1	2	16.9441	2.05427e-05	0.000425942	0.0712269	1.07382	0.102759
nrv2	3	14.771	0.000510219	0.00436598	0.214229	1.23891	0.309067
nuf	8	45.4787	0.00048229	0.00419355	0.118946	1.12631	0.171603
Nup98-96	3	22.0846	6.47239e-07	3.91839e-05	0.845926	2.33013	1.22041
Oatp30B	4	20.7565	1.42006e-05	0.000328092	1.19816	3.31402	1.72858
oc	2	4.73954	0.00665696	0.0272562	2.25019	9.48953	3.24634
Oda	3	25.9189	0.00173074	0.0104891	0.116891	1.124	0.168638
osa	4	26.7612	0.00163694	0.0101156	0.956213	2.60183	1.37952
Oseg1	2	12.9046	0.00131939	0.00868924	0.408403	1.50441	0.589201
Oseg6	1	6.47253	0.00275145	0.0146999	0.455702	1.57728	0.657439
p130CAS	4	17.4703	0.0136151	0.0453369	0.643531	1.90319	0.928418
Pak	7	40.7988	0.000109036	0.00141235	0.712257	2.03859	1.02757
papi	3	14.795	0.00833944	0.0318404	0.849634	2.33879	1.22576
Patronin	11	54.9113	6.58093e-07	3.96291e-05	0.97457	2.65003	1.40601
pav	1	8.43158	0.00377335	0.0181934	0.362641	1.43712	0.52318
pbl	6	31.8858	8.42877e-08	8.91796e-06	2.63143	13.8936	3.79635
Pcf11	7	43.1379	0.0060529	0.0255119	0.729851	2.07477	1.05295
Pcl	2	13.8082	0.00808013	0.0310823	3.36974	29.071	4.86151
Pdcd4	4	32.4015	0.00706784	0.0283139	0.295042	1.34318	0.425655
Pde11	4	21.9271	0.00096742	0.0069848	5.52897	251.884	7.97662
Pde1c	5	22.5629	0.00669211	0.0273606	0.353937	1.42466	0.510622
Pde8	9	32.1799	0.00636676	0.0264313	0.835024	2.30487	1.20469
pdgy	3	15.0836	0.002848	0.0150524	0.452236	1.57182	0.652438
PDZ-GEF	4	24.9994	0.000102527	0.00134653	1.10406	3.01638	1.59282
pea	1	7.85298	0.014283	0.0467336	0.274749	1.3162	0.396379
Pez	2	11.4339	0.00596558	0.025229	1.05765	2.87959	1.52587
PhKgamma	5	29.6718	0.00186236	0.0110909	0.0543861	1.05589	0.0784625
pho	2	14.5231	0.00116773	0.00800232	0.169761	1.18502	0.244913
phol	2	11.7709	6.53643e-05	0.000969841	5.07044	159.245	7.3151
Pi3K21B	4	19.6964	0.000428877	0.00384427	5.54308	255.465	7.99698
PI4KIIIalpha	2	16.0039	0.00160879	0.00999072	0.729521	2.07409	1.05248
pie	2	13.3516	0.0019013	0.0112753	0.270699	1.31088	0.390536
Pink1	7	44.576	0.000950076	0.00690803	0.232422	1.26165	0.335315
Pka-R1	9	45.0889	0.0051586	0.0228949	0.628696	1.87516	0.907016
Pka-R2	3	19.3436	0.00294952	0.0153949	0.132012	1.14112	0.190453
Pld	6	32.25	2.254e-05	0.000454858	1.12103	3.06801	1.6173
plx	4	23.4978	0.00173009	0.0104891	0.706752	2.0274	1.01963
Pmp70	4	22.1629	0.00022784	0.00239274	0.139612	1.14983	0.201418
Pms2	1	7.05093	0.0125179	0.0425956	0.30556	1.35738	0.44083
pns	3	20.5456	0.000696812	0.00552811	0.448362	1.56575	0.64685
PNUTS	4	27.9953	5.4985e-05	0.000856238	0.0250228	1.02534	0.0361002
pod1	4	21.743	0.013879	0.0459035	0.282233	1.32609	0.407177
Pop2	5	27.1743	0.0137354	0.0455608	0.485617	1.62518	0.700597
PP2A-B'	11	65.0077	0.00587223	0.0249694	0.165502	1.17999	0.238769
Pp2C1	2	16.0985	0.00196227	0.0115462	0.303261	1.35427	0.437513
Pph13	1	4.65222	0.00967719	0.0354205	0.632954	1.88316	0.913159
ppk31	1	1.98551	0.00583069	0.0248804	2.46242	11.7332	3.55253
PR-Set7	3	16.8108	0.00514969	0.0228716	0.347612	1.41568	0.501498
PRAS40	1	8.71948	0.00717727	0.0286105	0.318705	1.37535	0.459794
Prm	5	27.2918	2.16442e-06	9.14306e-05	0.0481799	1.04936	0.0695088
Prosap	3	18.2159	0.000925642	0.00681795	0.366257	1.44233	0.528397
Psn	4	25.7027	0.00654053	0.026955	0.144497	1.15546	0.208464
psq	10	59.0474	0.000130995	0.0016102	0.396643	1.48683	0.572235
Ptp10D	5	27.5699	1.21788e-05	0.000292111	1.32085	3.74661	1.90559
Ptp36E	3	12.5095	0.00474286	0.0214518	1.04059	2.8309	1.50126
Pur-alpha	6	30.0811	0.0053669	0.0235316	0.368865	1.44609	0.53216
Pura	4	22.3797	3.07887e-05	0.000565149	0.930701	2.53629	1.34272
px	4	24.3177	3.73715e-05	0.00064841	0.186885	1.20549	0.269618
qkr54B	4	22.2265	0.000151364	0.00179245	0.223294	1.25019	0.322145
qm	3	17.5407	0.000936294	0.00685183	0.520706	1.68322	0.751221
qtc	9	35.1694	0.0113187	0.0395612	0.0808162	1.08417	0.116593
Rab5	9	51.8902	8.08932e-05	0.00113622	0.190132	1.20941	0.274302
Rab8	3	20.7588	6.07008e-06	0.000178492	0.284814	1.32951	0.4109
Rac1	2	14.6641	0.00030255	0.00298881	1.05298	2.86617	1.51912
Rad60	6	33.2842	0.0097551	0.0356499	0.485421	1.62486	0.700315
Ranbp21	2	15.078	0.000938569	0.00685961	0.583978	1.79316	0.842501
RanBPM	6	32.0612	0.00546615	0.0237826	0.307866	1.36052	0.444157
raptor	2	13.7593	0.00517384	0.0229258	0.369319	1.44675	0.532815
RasGAP1	3	13.1499	2.15861e-07	1.81019e-05	4.91916	136.887	7.09684
raw	5	29.1633	0.000191382	0.00211999	0.505281	1.65745	0.728967
Rbcn-3A	1	9.03646	0.0136749	0.0454379	0.428635	1.53516	0.618389
Reep1	8	37.9181	1.77838e-05	0.000386533	2.95581	19.2174	4.26434
Reg-5	2	11.8912	0.00222308	0.012628	0.703405	2.02062	1.0148
rempA	2	9.52426	0.0114484	0.0398914	0.583324	1.79199	0.841559
Reph	2	14.2574	4.1226e-05	0.000696596	0.0498492	1.05111	0.0719172
REPTOR-BP	4	21.254	0.0119684	0.0411837	0.307147	1.35954	0.44312
Rev1	1	7.18055	0.0112996	0.0395068	0.29654	1.3452	0.427817
Rfx	4	17.1068	0.00023319	0.00243537	2.98082	19.7039	4.30041
rhea	8	36.1333	0.000139475	0.00168112	1.35736	3.88592	1.95825
RhoGAP15B	2	15.0453	9.37417e-06	0.00024912	0.55043	1.734	0.794102
RhoGAP1A	5	27.9793	0.00788393	0.0304933	0.439565	1.55203	0.634158
RhoGAP71E	7	37.9843	0.00168819	0.0102974	0.144046	1.15494	0.207814
RhoGAPp190	7	38.5457	0.000468627	0.00410311	0.226012	1.25359	0.326066
RhoGEF2	4	26.8614	0.000704559	0.00557005	0.641044	1.89846	0.924831
RhoGEF3	6	26.0919	4.91948e-05	0.000792225	0.584631	1.79433	0.843444
RhoGEF4	2	10.6995	0.00218465	0.0124839	0.0478841	1.04905	0.0690821
Rhp	2	9.93352	0.0107902	0.0383055	0.65251	1.92035	0.941373
rl	6	32.7354	0.00340126	0.0169125	0.280289	1.32351	0.404371
RN-tre	5	29.5295	0.000654233	0.00525288	0.131989	1.1411	0.190419
rod	1	7.95196	0.00554204	0.0239895	0.446577	1.56295	0.644274
Rok	4	28.3537	0.000530378	0.0044809	1.91998	6.8208	2.76994
roq	3	20.1697	0.000167118	0.00191881	0.184377	1.20247	0.266
RpA-70	1	9.26634	0.00962165	0.035327	0.339305	1.40397	0.489514
S6KL	3	18.9799	0.00583179	0.0248804	0.101288	1.1066	0.146128
SA	1	7.62811	0.00190571	0.0112956	0.437335	1.54858	0.630942
SAK	1	6.86606	0.0147502	0.0479158	0.306282	1.35837	0.441872
sbb	6	37.0533	3.54575e-06	0.000128659	0.117706	1.12491	0.169814
sbr	1	7.80723	0.00376264	0.0181572	0.363253	1.438	0.524064
SCAP	1	7.98992	0.00556149	0.0240403	0.367995	1.44484	0.530905
SCAR	5	26.05	0.00116939	0.00800887	4.06058	58.008	5.85818
SCCRO4	3	19.0803	0.00174683	0.0105415	0.0429482	1.04388	0.0619611
sced	2	14.2948	0.00302284	0.0156334	0.229494	1.25796	0.33109
Scm	2	15.0685	0.00562782	0.0242562	0.44891	1.5666	0.647641
scny	5	28.928	2.93222e-07	2.25821e-05	3.36695	28.9899	4.85748
SCOT	2	11.6908	0.0149438	0.0483091	1.27411	3.57551	1.83815
sdk	6	31.539	0.0148968	0.0482124	1.15335	3.1688	1.66394
sdt	8	36.7798	8.32707e-06	0.000229514	2.24114	9.40402	3.23328
Sec24CD	3	21.3581	8.52849e-05	0.00117745	0.198611	1.21971	0.286535
Sema1a	6	23.589	0.00940332	0.0347098	1.54078	4.66824	2.22288
Sesn	4	25.3504	0.00153717	0.00966258	0.353622	1.42422	0.510169
Set2	2	15.9272	0.00160281	0.00996452	0.105504	1.11127	0.152211
Sfmbt	4	24.0141	0.00208154	0.0120661	0.617055	1.85346	0.890223
sgg	12	66.5673	9.63802e-07	5.2252e-05	0.512215	1.66898	0.73897
Sherpa	3	19.1712	0.00321543	0.0162814	2.57185	13.0901	3.7104
shi	11	50.2235	0.000336848	0.00324549	1.8685	6.47859	2.69568
shot	8	46.1273	3.06964e-05	0.000565149	0.562444	1.75496	0.811435
Shroom	4	21.1993	0.00593622	0.02517	1.2353	3.43943	1.78217
SIFaR	1	1.94055	0.0143418	0.0468718	2.92344	18.6051	4.21763
Sik3	5	25.3163	0.00166232	0.0101929	0.468954	1.59832	0.676557
sim	2	9.00274	0.00610835	0.0256786	0.591405	1.80653	0.853218
simj	5	32.7365	0.00625465	0.0261329	0.588216	1.80077	0.848617
Sin3A	8	53.9946	0.000903012	0.00669868	0.828275	2.28937	1.19495
sip1	2	12.5284	0.01338	0.0447622	0.0884757	1.09251	0.127643
sktl	3	21.2085	0.00320316	0.0162469	0.141062	1.1515	0.203509
Slc45-1	3	13.6388	0.0112075	0.0392331	0.211826	1.23593	0.305601
slif	3	20.9276	9.97236e-07	5.35057e-05	0.0187992	1.01898	0.0271215
Slik	6	38.6959	0.00671718	0.0274532	0.353559	1.42413	0.510078
slim	2	12.6348	0.00277671	0.014786	4.59914	99.3986	6.63515
slmb	3	23.4413	0.000551016	0.00461053	0.347211	1.41511	0.500919
smg	5	40.755	4.61142e-05	0.000754535	0.283186	1.32735	0.408551
Smg5	3	19.3381	2.47929e-05	0.000483099	0.801161	2.22813	1.15583
smid	5	25.9818	0.00265173	0.014309	2.00296	7.41093	2.88965
Smr	4	31.0039	0.00258162	0.0140377	0.76987	2.15949	1.11069
Smurf	2	14.1267	0.00612872	0.0257452	0.301549	1.35195	0.435043
SmydA-9	2	8.20242	0.00596573	0.025229	1.39885	4.05052	2.01811
snama	2	12.7647	0.0129257	0.0436552	0.277378	1.31966	0.400171
sno	2	12.1914	0.00668698	0.0273495	0.774956	2.1705	1.11803
Snoo	3	13.1601	0.0006579	0.00527858	3.57894	35.8354	5.16332
snRNA:U2:34ABa	1	3.08956	0.00297055	0.0154548	4.34882	77.3872	6.27402
snz	2	11.1211	8.04698e-07	4.62436e-05	5.76846	320.046	8.32214
sol	3	23.2101	0.00122876	0.00829011	0.417839	1.51868	0.602814
Sos	1	7.8552	0.00197823	0.011622	0.499405	1.64774	0.720489
SP2637	3	19.2659	0.0136622	0.0454379	0.00620884	1.00623	0.00895746
spas	6	29.9543	0.0032405	0.0163484	1.81118	6.11764	2.61298
Spf45	3	18.2541	0.00221949	0.0126139	0.0880227	1.09201	0.12699
spg	3	15.3446	7.72021e-05	0.00109467	4.26078	70.8649	6.147
spir	7	35.8257	0.000904154	0.0066989	1.47922	4.38951	2.13406
sPLA2	3	14.2192	0.00909639	0.0338417	0.499896	1.64855	0.721198
Spn88Eb	1	7.22707	0.00202727	0.0118303	1.54932	4.70828	2.2352
spoon	4	22.4047	8.85085e-05	0.00121015	0.874551	2.3978	1.26171
SppL	5	23.9004	0.00727648	0.0288941	1.15698	3.18032	1.66917
Spt6	2	16.5904	7.78897e-05	0.00110086	0.488172	1.62933	0.704283
sqa	3	16.1989	0.00953508	0.0350818	0.437846	1.54937	0.631679
sqd	5	39.7989	1.22125e-08	2.06355e-06	0.264991	1.30342	0.382301
sqz	1	6.91073	0.00334997	0.0167292	0.434437	1.54409	0.62676
Src42A	2	13.4496	0.00227208	0.0128035	0.504346	1.6559	0.727618
srl	3	23.6418	0.000196963	0.00216068	0.222283	1.24892	0.320686
Srpk79D	6	21.464	0.00403429	0.0190702	1.08192	2.95033	1.56088
Sse	1	7.00837	0.00705178	0.0282876	0.347216	1.41512	0.500927
ssh	3	21.4899	0.00823095	0.0315006	0.318509	1.37508	0.459511
ssp2	2	16.1961	4.66614e-05	0.000757897	0.18119	1.19864	0.261401
ssp3	2	13.337	0.013312	0.0445741	0.177833	1.19463	0.256559
stau	3	19.0854	2.83573e-05	0.000534165	0.76753	2.15444	1.10731
stg	2	16.6041	0.00333214	0.0166696	0.172699	1.18851	0.249152
sti	2	12.9888	0.00119183	0.00814774	1.24517	3.47351	1.7964
Stlk	2	14.3045	0.000453552	0.00401232	0.150568	1.16249	0.217224
Strip	3	19.8426	0.00212702	0.0122388	2.44203	11.4963	3.5231
stx	2	13.7818	0.00176764	0.0106444	0.21767	1.24318	0.314031
Su(H)	2	11.0324	0.0131866	0.044338	2.6856	14.667	3.87451
su(sable)	2	14.4224	0.0141795	0.0465697	0.128586	1.13722	0.185511
Su(var)3-7	2	16.0813	0.00134726	0.00883426	0.298335	1.34761	0.430406
Sulf1	3	15.3143	0.00143038	0.00919032	1.39935	4.05257	2.01884
Sur-8	4	20.0494	0.000958693	0.0069379	0.408521	1.50459	0.589371
svp	4	18.1668	0.00179368	0.0107611	0.274994	1.31652	0.396733
sw	13	63.28	0.00873837	0.0329208	2.03558	7.65667	2.93672
swm	3	23.8339	0.00157371	0.00983669	0.265994	1.30473	0.383749
sws	3	22.5645	1.54464e-05	0.000349852	0.108874	1.11502	0.157072
syd	5	29.8638	0.00516303	0.0228949	1.75222	5.76742	2.52793
Synd	3	16.9963	0.0136627	0.0454379	0.138231	1.14824	0.199425
Synj	2	14.2374	0.000240744	0.00248331	0.327088	1.38692	0.471888
TAF1B	3	15.3478	0.0089149	0.0333755	0.0807406	1.08409	0.116484
Taf7	2	12.2697	0.0112805	0.039452	0.0614613	1.06339	0.0886699
Tango10	3	16.7394	0.00454873	0.0209079	1.43305	4.19148	2.06746
Tao	8	50.3881	0.00177163	0.0106571	0.420141	1.52218	0.606136
Taz	4	16.7638	1.13414e-05	0.000279121	1.59261	4.91657	2.29765
Tbc1d15-17	3	17.9733	0.000541226	0.00454319	0.210146	1.23386	0.303176
tgo	2	10.9968	5.15738e-06	0.000167881	5.79404	328.337	8.35903
tld	1	5.35894	8.33231e-06	0.000229514	2.29947	9.96893	3.31744
TMS1	6	28.1543	0.00625683	0.0261329	0.0921068	1.09648	0.132882
tobi	1	8.11342	1.0392e-05	0.000267992	2.83143	16.9698	4.08489
toc	8	37.4373	1.97634e-05	0.000412807	0.301104	1.35135	0.434402
Topors	2	9.87679	0.00457441	0.0209874	1.17062	3.22398	1.68884
TotM	2	10.2284	7.44803e-06	0.000209229	2.64729	14.1157	3.81923
trbd	1	7.81807	0.00860322	0.0325416	0.316946	1.37293	0.457257
trc	2	14.8992	0.000236286	0.00245376	0.0915264	1.09585	0.132045
Trf4-1	7	39.9817	0.000312559	0.00304779	1.01171	2.75029	1.45958
TrissinR	4	9.0198	0.0120007	0.0412322	2.11943	8.32635	3.05768
Trn	4	22.5595	0.00135958	0.00888243	1.29067	3.63524	1.86205
TrpRS-m	2	9.85341	0.000228349	0.00239586	4.48661	88.8202	6.47282
trr	1	7.98967	0.00449034	0.020746	0.534427	1.70647	0.771015
Tsp86D	3	18.7228	0.00632211	0.0263038	0.581417	1.78857	0.838808
tst	2	13.7545	0.00140101	0.0090375	0.01853	1.0187	0.0267331
twe	3	18.6268	0.00209275	0.0121125	0.320689	1.37808	0.462656
tyf	10	69.3116	6.67985e-08	7.79615e-06	0.669504	1.95327	0.965891
tyn	4	10.3171	0.00402745	0.0190694	0.200953	1.22257	0.289913
Uba4	3	12.3284	0.00837631	0.0318865	1.73081	5.64523	2.49703
unc-119	2	14.806	0.010828	0.0383314	0.040837	1.04168	0.0589154
Unc-76	4	20.3431	0.00837195	0.0318865	0.256711	1.29267	0.370355
Upf1	2	13.2863	0.00239956	0.0132774	1.31251	3.7155	1.89356
usp	2	13.4942	0.0117283	0.040666	0.286904	1.3323	0.413915
Usp10	2	15.4507	8.34224e-05	0.00116023	0.945845	2.57499	1.36457
Usp2	7	29.7398	0.00445608	0.0206413	0.185662	1.20401	0.267853
Usp32	2	15.0028	0.000493188	0.0042505	0.507889	1.66178	0.732729
Usp7	2	14.8281	0.000432122	0.00386418	0.980688	2.66629	1.41483
vap	6	36.9059	0.00354714	0.0174142	0.29811	1.34731	0.430082
Vav	3	17.2048	0.00171182	0.0103967	0.158321	1.17154	0.228409
Vps53	1	7.12533	0.0112436	0.0393474	0.30313	1.35409	0.437324
vri	5	25.9344	4.76248e-08	6.72492e-06	5.1844	178.467	7.47951
Vrp1	7	29.7394	0.000113346	0.00145258	2.24887	9.47699	3.24443
wap	4	21.0085	0.000993093	0.00712021	1.32503	3.76228	1.91161
wcy	6	38.5418	3.11893e-05	0.000570426	0.658971	1.9328	0.950694
Wdr62	8	40.983	2.86121e-05	0.000537177	5.15539	173.363	7.43765
wds	2	11.1123	1.5409e-06	7.14938e-05	5.12841	168.749	7.39873
whd	4	29.1189	0.00270087	0.0144849	0.353379	1.42387	0.509819
woc	5	35.1544	0.000162598	0.00189185	0.268786	1.30838	0.387777
X11L	4	23.0115	0.00371166	0.0180033	2.62822	13.8492	3.79173
yem	2	16.107	0.00123937	0.00832698	0.29929	1.3489	0.431784
ZAP3	4	25.1017	0.00429849	0.0200506	0.307128	1.35952	0.443092
Zasp66	9	50.5552	0.00110835	0.00774201	0.766211	2.1516	1.10541
zfh1	3	18.4571	0.000326064	0.00315232	0.137665	1.14759	0.198609
Zip71B	2	7.1395	0.000428737	0.00384427	3.11324	22.4939	4.49146
ZnT63C	6	22.6171	1.48974e-05	0.000340715	6.00792	406.638	8.6676
zpg	2	15.7648	0.00656645	0.0270114	0.027894	1.02829	0.0402426
Zwilch	1	7.58957	0.0139356	0.0459957	0.307073	1.35944	0.443013

## Sheet: FOXO dependent DOWN genes
target_id	num_aggregated_transcripts	sum_mean_obs_counts	pval	qval	beta	FC	log2FC
CG17698	4	21.4723	0.000761	0.00591682	-0.001011	0.99899	-0.0014585
CG7457	2	13.5591	0.00471563	0.0213628	-0.0028496	0.997154	-0.0041111
endos	6	37.4496	0.000862	0.00645334	-0.0058129	0.994204	-0.0083863
CG1677	3	23.8579	1.07e-05	0.000272	-0.0058986	0.994119	-0.0085099
CG32758	3	19.83	0.000168	0.00192197	-0.0073092	0.992717	-0.010545
mbf1	5	30.6763	0.00106504	0.00749835	-0.0075956	0.992433	-0.0109581
Tsp97E	5	26.6955	0.00154943	0.00972346	-0.0077371	0.992293	-0.0111623
CG16799	2	10.6983	0.000833	0.00630732	-0.0086631	0.991374	-0.0124982
Opa1	5	33.8535	0.00641384	0.0265586	-0.0102671	0.989785	-0.0148122
CG10217	2	14.4757	0.0068803	0.0278156	-0.0132294	0.986858	-0.0190859
CG12773	3	18.3298	0.000941	0.00687023	-0.0137337	0.98636	-0.0198136
Cpr	4	28.9893	0.000116	0.00146776	-0.013827	0.986268	-0.0199482
polo	2	16.9746	0.0071479	0.0285343	-0.0147198	0.985388	-0.0212361
Nsf2	3	19.7262	0.00826319	0.0315932	-0.0160742	0.984054	-0.0231902
CG10671	2	9.49862	0.0152783	0.0490688	-0.0213051	0.97892	-0.0307367
mdy	4	21.2116	0.0148883	0.0481987	-0.024462	0.975835	-0.0352912
CG13766	2	8.44658	0.00556095	0.0240403	-0.0244658	0.975831	-0.0352967
Top1	5	38.9288	2.24e-05	0.000452	-0.0246523	0.975649	-0.0355657
CG17598	2	13.0994	0.000192	0.0021248	-0.0262151	0.974125	-0.0378205
mrj	8	43.8323	0.00560589	0.0241861	-0.0283154	0.972082	-0.0408505
Dredd	4	17.3696	0.00158066	0.00985928	-0.0295812	0.970852	-0.0426767
CG9509	2	11.5354	9.27e-06	0.000248	-0.0304623	0.969997	-0.0439478
gny	2	11.0558	0.000537	0.00452908	-0.0322733	0.968242	-0.0465606
mahj	2	14.8229	0.000808	0.00618963	-0.0378523	0.962855	-0.0546094
Vps35	2	14.411	0.00728305	0.0288999	-0.0379021	0.962807	-0.0546812
Bre1	2	15.2076	0.0108613	0.0383891	-0.0382865	0.962437	-0.0552358
Pitslre	5	30.7318	0.00180238	0.0108013	-0.0405023	0.960307	-0.0584325
CG14615	2	12.394	0.00189557	0.0112473	-0.0463247	0.954732	-0.0668324
CycA	2	18.8988	0.00394054	0.0187914	-0.0464486	0.954614	-0.0670112
BicC	3	21.3086	0.00234226	0.0130624	-0.0477697	0.953353	-0.0689171
snk	3	13.3918	0.00380529	0.0183006	-0.0484125	0.952741	-0.0698445
CG15118	3	18.9025	0.00151449	0.00958457	-0.0488387	0.952335	-0.0704593
coro	6	33.4609	0.0126403	0.0429346	-0.0516652	0.949647	-0.0745372
ClC-c	3	20.9181	2.15e-05	0.00044	-0.0541967	0.947246	-0.0781894
Start1	4	22.8902	0.00759605	0.0296944	-0.0545436	0.946917	-0.0786897
CG40045	4	25.5932	0.00467475	0.0212201	-0.0555324	0.945981	-0.0801164
Pdp1	12	62.509	0.00355511	0.0174458	-0.058227	0.943436	-0.0840038
CG17163	2	14.3202	0.00595063	0.0252122	-0.0607543	0.941054	-0.08765
NaPi-III	2	16.3992	0.00138766	0.0089924	-0.0659272	0.936199	-0.0951129
SPARC	2	12.1318	0.0109699	0.0386046	-0.0663528	0.935801	-0.0957269
Arp2	3	23.1459	0.00107413	0.00754828	-0.0664939	0.935669	-0.0959304
CG9527	3	19.335	1.72e-05	0.000378	-0.0674931	0.934734	-0.097372
Aef1	4	25.5009	0.00713064	0.0284848	-0.0692153	0.933126	-0.0998565
MAN1	3	19.2422	0.00546162	0.023772	-0.075505	0.927275	-0.108931
GstS1	4	24.1419	0.00389865	0.0186387	-0.0804775	0.922676	-0.116105
crc	4	27.122	0.00229134	0.0128801	-0.0826153	0.920705	-0.119189
cpb	2	15.22	0.00748866	0.0293964	-0.0833599	0.92002	-0.120263
CG18173	2	9.01148	0.0133997	0.0448086	-0.0843427	0.919116	-0.121681
CG8331	4	25.0153	3.37e-05	0.000599	-0.0843807	0.919081	-0.121736
CG1620	3	21.4842	0.00114434	0.0078848	-0.0849945	0.918517	-0.122621
nmo	4	21.3908	0.0131567	0.0442637	-0.0856427	0.917922	-0.123556
CG6983	2	13.4867	9.38e-05	0.00126452	-0.0884203	0.915376	-0.127564
CG6293	2	15.856	0.00152026	0.00960963	-0.0901793	0.913767	-0.130101
Gclc	4	21.7228	0.000682	0.00543001	-0.0963673	0.90813	-0.139029
TBPH	6	32.052	0.00910256	0.0338523	-0.0980729	0.906583	-0.141489
CG32165	3	17.1022	0.0056425	0.0242977	-0.0988187	0.905907	-0.142565
CG5482	4	21.8382	0.00548672	0.0238354	-0.0991409	0.905615	-0.14303
CG17508	2	15.4622	0.00299081	0.0155174	-0.0992201	0.905543	-0.143144
CG10171	2	12.4824	0.0137546	0.0455976	-0.100282	0.904583	-0.144676
CG5171	4	16.9925	0.0103735	0.037227	-0.104589	0.900694	-0.150891
Suv3	2	10.5789	0.0124352	0.0423906	-0.105851	0.899559	-0.15271
e(r)	4	24.1435	0.00891148	0.0333755	-0.106337	0.899121	-0.153412
CG14764	3	17.4516	0.00377635	0.0182001	-0.106712	0.898785	-0.153952
gro	7	45.2907	0.00302848	0.0156483	-0.11092	0.895011	-0.160023
Taf12	4	24.428	0.00728005	0.0288981	-0.11115	0.894805	-0.160355
UbcE2M	3	20.0975	0.0113604	0.0396702	-0.116587	0.889953	-0.1682
CG1703	2	15.7263	0.00704246	0.0282722	-0.116896	0.889678	-0.168645
CG7970	3	17.4395	0.0150948	0.0486585	-0.120601	0.886387	-0.173991
Rga	2	15.8807	0.013122	0.0441804	-0.121256	0.885807	-0.174935
Ntf-2	4	25.5172	0.00302581	0.0156416	-0.123454	0.883863	-0.178106
Cyp6v1	3	22.3033	0.0119047	0.0410893	-0.125356	0.882183	-0.18085
Hmgs	6	32.2276	0.000989	0.00709994	-0.127332	0.880442	-0.183701
Rap1	3	21.6654	0.0143649	0.0469337	-0.129102	0.878884	-0.186255
flw	3	17.9177	0.00264301	0.0142892	-0.130959	0.877254	-0.188934
CG9132	2	14.3212	0.00436297	0.0202847	-0.133002	0.875464	-0.191881
GalNAc-T1	3	19.6837	0.00837367	0.0318865	-0.134107	0.874497	-0.193475
CG9281	3	23.8405	0.00538649	0.0235719	-0.134293	0.874333	-0.193744
Idgf2	2	10.9939	0.0128894	0.0435716	-0.134771	0.873916	-0.194434
aralar1	4	24.0047	0.0151312	0.0487237	-0.135427	0.873343	-0.195379
jigr1	7	40.9437	0.0028731	0.0151145	-0.135975	0.872864	-0.196171
CG44243	2	13.9081	0.00665575	0.0272562	-0.137572	0.871472	-0.198474
RpS26	5	33.3332	0.00113062	0.00783528	-0.13915	0.870097	-0.200751
CG14613	2	13.4574	0.0138861	0.0459126	-0.14105	0.868446	-0.203492
CG12159	2	12.0552	0.0148442	0.0481108	-0.142352	0.867316	-0.205371
CG5116	2	11.1693	0.0156062	0.0498577	-0.142432	0.867246	-0.205486
CG17931	4	18.5158	0.0123613	0.0422021	-0.142692	0.867021	-0.205862
cta	2	14.0858	0.00425829	0.0199125	-0.143122	0.866649	-0.206481
Dp	3	21.2809	0.000698	0.00553597	-0.145962	0.86419	-0.210579
His2Av	2	16.7653	0.00542279	0.0236576	-0.148683	0.861842	-0.214505
CG13430	2	7.70574	0.00689194	0.0278386	-0.151659	0.859281	-0.218798
chrb	2	13.8018	0.00951026	0.0350296	-0.154572	0.856782	-0.223
Adh	5	34.9599	1.49e-06	6.97e-05	-0.156274	0.855325	-0.225456
Kap-alpha3	3	21.1155	0.0053015	0.0233081	-0.157975	0.853871	-0.227909
CG9705	3	21.7001	0.0063798	0.0264563	-0.164977	0.847913	-0.238011
CG43340	9	42.1872	0.00540918	0.0236438	-0.172451	0.841599	-0.248795
Arl4	3	18.6393	0.00922706	0.0341904	-0.17322	0.840953	-0.249903
SrpRbeta	2	13.3562	0.00319215	0.0162128	-0.175186	0.839301	-0.25274
CG42565	2	10.9185	2.14e-05	0.000438	-0.17776	0.837143	-0.256453
CG32521	6	31.1977	0.00408041	0.0192316	-0.178012	0.836933	-0.256817
Mtch	6	37.1476	0.00403497	0.0190702	-0.179547	0.835649	-0.259031
Acn	3	21.7539	3.97e-06	0.00014	-0.180255	0.835057	-0.260053
pAbp	3	24.4854	0.00120982	0.00824089	-0.182768	0.832961	-0.263678
RpL5	4	28.9471	0.00472109	0.0213704	-0.18613	0.830166	-0.268529
Usf	2	13.289	0.00608625	0.0256143	-0.188033	0.828587	-0.271275
Cep97	2	11.9064	0.00341028	0.0169404	-0.18944	0.827423	-0.273304
Tsp74F	2	14.3256	0.0124511	0.0424191	-0.189477	0.827392	-0.273357
EloC	2	14.0749	0.00617684	0.0258801	-0.191931	0.825364	-0.276898
CG32795	4	25.7414	0.00101654	0.00722887	-0.192529	0.824871	-0.27776
Idgf4	3	20.9822	0.00639308	0.026492	-0.194599	0.823164	-0.280748
Atg7	2	9.21092	0.00127068	0.00846831	-0.195331	0.822562	-0.281803
Top2	2	17.2632	0.0107699	0.0382573	-0.196836	0.821325	-0.283974
CG12746	3	18.6086	0.00487712	0.0219286	-0.197598	0.8207	-0.285074
Skp2	2	14.1203	0.000174	0.00197366	-0.198214	0.820194	-0.285962
CG15312	6	33.3883	0.000749	0.00585708	-0.199977	0.81875	-0.288506
Lsd-1	4	21.8134	1.3e-06	6.36e-05	-0.200508	0.818315	-0.289271
Hsc70-3	5	35.9875	0.00743538	0.0292582	-0.201676	0.81736	-0.290957
LeuRS	2	16.1376	0.00554338	0.0239895	-0.203428	0.815929	-0.293484
Paf-AHalpha	2	13.2931	0.0132085	0.0443587	-0.205764	0.814025	-0.296855
LSm-4	2	11.0759	0.0120379	0.0413348	-0.206022	0.813815	-0.297227
rg	6	33.4211	0.00898086	0.0335238	-0.207424	0.812675	-0.299249
koko	4	20.026	0.0135611	0.0452078	-0.208991	0.811402	-0.301511
out	2	14.0571	0.00253108	0.0138628	-0.211654	0.809245	-0.305352
CG11309	6	33.8614	0.00268202	0.014423	-0.216426	0.805392	-0.312238
glo	3	20.3175	0.0118517	0.0409928	-0.217002	0.804929	-0.313067
Cpr73D	2	8.07313	0.00484343	0.0218108	-0.218348	0.803846	-0.315009
CG9422	2	12.6282	0.0115763	0.0402626	-0.218364	0.803833	-0.315032
Df31	3	23.4244	0.00114501	0.0078848	-0.221394	0.801401	-0.319404
schlank	2	15.6114	0.0032682	0.0164311	-0.221832	0.80105	-0.320036
Mlp84B	3	20.0536	0.00746192	0.0293219	-0.226633	0.797213	-0.326962
CG7255	3	17.1099	0.0106382	0.0379324	-0.228184	0.795978	-0.329199
Aldh-III	9	48.0796	0.00432544	0.0201433	-0.2301	0.794454	-0.331964
eIF5	6	40.9811	3.47e-05	0.00061	-0.230659	0.79401	-0.332771
ben	5	34.328	0.001395	0.00901334	-0.230986	0.79375	-0.333243
CG15418	2	5.98185	0.000836	0.0063213	-0.231213	0.793571	-0.333569
janA	3	19.8552	0.0070106	0.0281543	-0.231788	0.793114	-0.3344
EF2	3	29.3877	0.00058	0.00479993	-0.231827	0.793083	-0.334456
eff	3	23.2459	0.00061	0.00499621	-0.233529	0.791734	-0.336912
ND-MNLL	5	23.3564	0.00121959	0.00826269	-0.233668	0.791625	-0.337111
MED31	5	24.0678	0.0063162	0.0262985	-0.233994	0.791367	-0.337582
eIF3-S10	2	17.816	0.00304633	0.0156936	-0.235877	0.789878	-0.340299
Art4	2	14.0053	0.000995	0.00712375	-0.236844	0.789114	-0.341694
Roc1a	3	19.848	0.00722016	0.0287404	-0.237095	0.788916	-0.342056
CG14103	2	12.9167	0.0102864	0.0370159	-0.240287	0.786402	-0.346661
CG6218	2	13.0625	0.00391278	0.0186827	-0.241376	0.785546	-0.348232
Hsc70-4	6	37.7513	0.00391551	0.0186878	-0.242612	0.784576	-0.350016
CG45089	3	16.3856	0.0123728	0.0422286	-0.243249	0.784076	-0.350934
CG11857	2	14.8098	0.00358336	0.0175548	-0.244704	0.782936	-0.353034
CG4825	2	14.3862	0.00434464	0.0202161	-0.244754	0.782897	-0.353106
eIF-3p40	2	13.4923	0.0110161	0.0387068	-0.245484	0.782326	-0.354158
Zw	3	16.8222	0.015516	0.0496485	-0.245918	0.781987	-0.354784
Mp20	2	10.2346	0.0105945	0.0378361	-0.246602	0.781452	-0.355771
Rtnl1	11	65.9932	8.7e-09	1.56e-06	-0.248468	0.779995	-0.358463
CG31323	2	8.34708	0.00243795	0.0134368	-0.254005	0.775688	-0.366452
Trp1	4	26.7525	3.98e-05	0.000679	-0.25552	0.774513	-0.368638
Gpo-1	4	25.8205	0.00616163	0.025845	-0.259921	0.771112	-0.374987
RpII15	3	16.8631	0.00384035	0.0184006	-0.260711	0.770504	-0.376127
COX7C	4	22.8275	0.0116404	0.0404111	-0.264003	0.767971	-0.380875
Uhg5	2	10.1924	0.00135148	0.00884911	-0.265671	0.766692	-0.383282
RpS19a	4	30.6562	0.0020407	0.0118964	-0.266653	0.765938	-0.3847
SpdS	3	19.8686	0.00342458	0.0169819	-0.267923	0.764967	-0.38653
CG4619	2	11.2422	0.0102366	0.0368953	-0.269113	0.764057	-0.388248
CG10311	2	10.7447	0.0152993	0.049094	-0.269784	0.763545	-0.389215
CG3831	2	11.2512	0.00920579	0.0341253	-0.26996	0.76341	-0.38947
AdSL	1	8.30717	0.0152785	0.0490688	-0.27819	0.757153	-0.401343
Nurf-38	3	22.2127	0.00313417	0.0160262	-0.280693	0.75526	-0.404955
ND-SGDH	2	13.7664	0.0027257	0.0145899	-0.280991	0.755035	-0.405384
CG9328	2	13.8584	0.00303818	0.0156698	-0.281611	0.754567	-0.406278
TRAM	5	30.6019	0.00014	0.0016835	-0.286283	0.75105	-0.41302
ND-20	3	21.0321	0.00324594	0.0163612	-0.286446	0.750927	-0.413255
CG13097	1	7.9881	0.0119433	0.0411523	-0.287289	0.750295	-0.41447
mRpS9	1	7.87004	0.0114134	0.0398063	-0.287626	0.750042	-0.414956
Crk	6	30.0647	0.00271377	0.0145329	-0.290468	0.747913	-0.419057
pit	2	14.0808	0.0123445	0.0421703	-0.294258	0.745085	-0.424524
RpS25	2	15.3859	0.00816334	0.0313309	-0.296569	0.743364	-0.427859
140up	2	10.9093	0.00860758	0.0325472	-0.296872	0.743139	-0.428295
Tango2	4	20.9122	0.00775883	0.0301433	-0.297807	0.742445	-0.429644
mRpS11	1	7.10933	0.0151304	0.0487237	-0.298624	0.741838	-0.430823
lwr	4	22.1291	0.00680183	0.0276806	-0.298733	0.741757	-0.430981
CG1354	5	30.48	0.00963729	0.035343	-0.299969	0.740841	-0.432763
CG5290	1	6.94454	0.0126725	0.0430181	-0.302071	0.739286	-0.435796
akirin	6	36.8925	0.000959	0.0069379	-0.304608	0.737412	-0.439456
sxc	3	20.1488	0.00874637	0.032927	-0.304644	0.737386	-0.439508
Spase12	1	7.45401	0.0149738	0.048351	-0.304705	0.737341	-0.439597
GstO2	2	13.9661	0.00139567	0.00901334	-0.305866	0.736485	-0.441272
mRpL19	1	7.49412	0.0138209	0.0457904	-0.306124	0.736295	-0.441644
RpS14a	2	17.115	0.00734276	0.0290047	-0.306427	0.736072	-0.442081
CG9512	2	14.042	0.000517	0.00439652	-0.309565	0.733766	-0.446608
Gbeta76C	1	6.88229	0.0149706	0.048351	-0.309945	0.733487	-0.447156
RpS28b	2	17.7616	0.00257955	0.0140332	-0.311111	0.732633	-0.448838
Ef1beta	2	17.2302	0.00726931	0.0288791	-0.311562	0.732302	-0.449489
CG8368	1	7.92136	0.0143409	0.0468718	-0.311996	0.731984	-0.450115
Edem1	3	17.4029	0.0145292	0.047334	-0.312532	0.731592	-0.450888
l(2)09851	2	14.7589	0.00212863	0.0122388	-0.312618	0.731529	-0.451012
CG8326	1	6.85601	0.0108932	0.0384779	-0.313599	0.730812	-0.452428
l(3)neo43	2	10.5987	0.00922939	0.0341904	-0.314278	0.730316	-0.453407
Nap1	3	22.15	0.00542169	0.0236576	-0.315053	0.72975	-0.454525
CG8441	1	7.06686	0.0114215	0.0398224	-0.318119	0.727516	-0.458948
CG18508	2	11.1802	0.00360411	0.0176023	-0.318157	0.727489	-0.459004
ND-18	1	7.99718	0.0101845	0.0367545	-0.318318	0.727372	-0.459236
Non3	1	7.78259	0.010661	0.0379775	-0.320331	0.725908	-0.462141
TfIIFalpha	1	8.44454	0.00696129	0.028006	-0.32067	0.725663	-0.462629
l(2)k12914	1	7.33623	0.00812717	0.0312208	-0.321325	0.725188	-0.463573
nop5	1	9.72726	0.0141944	0.0465781	-0.321758	0.724874	-0.464198
Srp72	1	8.07514	0.00676557	0.0275911	-0.321841	0.724813	-0.464319
eIF-2alpha	2	16.6904	0.00476424	0.0215271	-0.32224	0.724524	-0.464894
ND-B22	2	13.777	0.00574246	0.0245972	-0.322442	0.724378	-0.465186
CG4447	1	6.43818	0.0143268	0.0468497	-0.323394	0.723688	-0.466559
ND-B16.6	3	17.8416	0.00145475	0.00932042	-0.324821	0.722657	-0.468617
Mys45A	1	7.73447	0.0108225	0.0383314	-0.326054	0.721766	-0.470396
CG2260	1	7.65237	0.0107062	0.0381026	-0.326914	0.721146	-0.471638
isoQC	2	12.0058	0.00865209	0.032661	-0.327228	0.72092	-0.47209
CG10237	5	28.5825	1.77e-06	7.87e-05	-0.327918	0.720422	-0.473086
RpL36A	2	18.5386	0.00215017	0.0123451	-0.328272	0.720167	-0.473596
CG7414	4	27.4664	0.00037	0.0034743	-0.328529	0.719982	-0.473967
Surf4	1	8.47186	0.00663927	0.0272133	-0.328634	0.719906	-0.474119
CG2918	2	17.0704	0.000143	0.00170547	-0.329701	0.719139	-0.475657
Tom20	2	14.3798	0.00139127	0.00901065	-0.330511	0.718556	-0.476827
CG10674	1	6.88794	0.0119886	0.041203	-0.331987	0.717497	-0.478956
Chd64	2	15.1617	0.000124	0.00154698	-0.334987	0.715347	-0.483285
Rs1	1	8.35448	0.0154132	0.0493893	-0.335435	0.715027	-0.483931
ATPsynD	3	20.0863	0.00771879	0.0300911	-0.336354	0.71437	-0.485256
Yeti	2	12.6593	0.00269206	0.0144577	-0.337064	0.713863	-0.48628
CG18178	1	7.47383	0.0137099	0.0455093	-0.338099	0.713125	-0.487773
CG11980	3	21.1826	0.00200073	0.0117298	-0.338292	0.712987	-0.488052
CG12824	2	10.7194	0.00643874	0.0265936	-0.339893	0.711846	-0.490362
CG6567	1	7.11453	0.00760365	0.0297138	-0.34132	0.710832	-0.49242
CG11400	2	11.5643	0.00692104	0.0279068	-0.341367	0.710798	-0.492488
RpL9	3	27.1801	0.00426204	0.0199218	-0.341418	0.710762	-0.492562
Rack1	4	33.629	8.39e-07	4.77e-05	-0.342182	0.710219	-0.493665
CG4679	1	7.43978	0.00837329	0.0318865	-0.342755	0.709812	-0.494492
Obp19d	2	11.1855	0.00310481	0.015912	-0.343234	0.709472	-0.495183
CG6766	1	7.93423	0.00580799	0.0248309	-0.343844	0.709039	-0.496063
CG33199	2	13.4736	0.00118333	0.00809454	-0.345718	0.707712	-0.498766
Mtp	1	7.79072	0.00585274	0.0249187	-0.347322	0.706578	-0.501079
CG7506	1	6.7582	0.00962356	0.035327	-0.351426	0.703684	-0.507
CG3663	1	6.93351	0.00936756	0.0346004	-0.352092	0.703215	-0.507961
CG32641	1	6.27825	0.0146734	0.047718	-0.352608	0.702853	-0.508706
CG1785	1	8.18602	0.00452913	0.0208602	-0.354331	0.701643	-0.511192
Dbp80	5	22.3095	0.000617	0.00504767	-0.354385	0.701605	-0.51127
CG33303	2	13.5327	0.000998	0.00712375	-0.356491	0.700129	-0.514308
ND-MLRQ	3	20.7157	0.000917	0.00676775	-0.357649	0.699318	-0.515978
mRpS2	1	7.37485	0.00657746	0.0270285	-0.361076	0.696926	-0.520923
CG5446	2	11.1523	0.00592721	0.0251507	-0.361537	0.696605	-0.521587
CG42497	1	7.60136	0.00542007	0.0236576	-0.362181	0.696156	-0.522517
Adam	1	8.55887	0.0035063	0.0172641	-0.362469	0.695956	-0.522932
CG34228	1	5.8292	0.0109085	0.0385079	-0.36255	0.695899	-0.52305
CG41378	4	18.3552	0.00857685	0.0324883	-0.362552	0.695898	-0.523052
CG7839	1	8.31176	0.0067524	0.0275473	-0.364136	0.694797	-0.525337
RpS6	2	16.6408	0.00293562	0.0153435	-0.364761	0.694363	-0.526238
Nedd8	2	13.5402	0.00107296	0.00754468	-0.365389	0.693927	-0.527145
CG3594	1	6.85081	0.00789904	0.0305309	-0.365587	0.693789	-0.527431
CG15386	1	6.19526	0.0100979	0.036535	-0.367111	0.692733	-0.529629
CG42371	1	6.19526	0.0100979	0.036535	-0.367111	0.692733	-0.529629
RpL35A	1	10.5954	0.00979275	0.0357491	-0.367605	0.69239	-0.530343
ND-42	3	17.8653	0.004509	0.0208034	-0.370139	0.690638	-0.533998
CRIF	1	7.29016	0.00472798	0.0213931	-0.371181	0.689919	-0.535501
CR43685	2	11.1734	0.00336309	0.0167873	-0.371281	0.68985	-0.535645
Nopp140	3	22.9045	0.0139214	0.0459623	-0.371738	0.689535	-0.536304
CG42376	2	12.2432	0.0054759	0.0238045	-0.371857	0.689453	-0.536476
Ahcy	3	21.3972	0.0017249	0.0104649	-0.373531	0.6883	-0.538891
Prip	4	24.692	0.00299859	0.0155364	-0.373687	0.688192	-0.539117
Sec23	6	37.0574	5.75e-06	0.000172	-0.373805	0.688111	-0.539287
Blos3	1	5.75789	0.0123372	0.042158	-0.373923	0.68803	-0.539457
CG34242	2	9.67528	0.0119885	0.041203	-0.375069	0.687242	-0.54111
rswl	1	6.97407	0.00688064	0.0278156	-0.375451	0.686979	-0.541661
Drip	4	15.1261	0.00616839	0.0258638	-0.376702	0.686121	-0.543466
Tim23	1	8.60099	0.00243906	0.0134368	-0.380177	0.68374	-0.54848
mRpL32	1	6.8651	0.00660423	0.0270991	-0.380784	0.683326	-0.549355
CG11334	3	18.0914	0.00618954	0.0259237	-0.382508	0.682148	-0.551843
cype	3	19.9112	0.00288599	0.0151446	-0.384587	0.680732	-0.554841
CG6724	2	10.1714	0.00146274	0.00934498	-0.384651	0.680688	-0.554934
bcn92	1	7.01377	0.00396186	0.0188351	-0.384669	0.680676	-0.55496
CG14715	1	7.78425	0.00289863	0.0151923	-0.384976	0.680467	-0.555403
rtp	1	6.31116	0.0138375	0.0458322	-0.385005	0.680447	-0.555445
CG7637	1	7.28134	0.00723111	0.0287542	-0.38557	0.680063	-0.55626
betaTub97EF	2	10.5204	0.000558	0.00465338	-0.387179	0.67897	-0.558581
Sod3	5	33.5145	2.9e-07	2.26e-05	-0.387195	0.678959	-0.558604
CG1789	1	6.88986	0.00611965	0.0257166	-0.389145	0.677636	-0.561417
Prx3	1	7.96786	0.00287729	0.0151226	-0.390241	0.676893	-0.562999
ND-MWFE	2	11.5327	0.00277167	0.0147731	-0.393062	0.674987	-0.567069
ATPsyngamma	3	25.1189	8.43e-05	0.00116889	-0.394016	0.674343	-0.568445
COX4	4	24.205	0.000904	0.00669868	-0.39447	0.674037	-0.5691
CG6495	1	6.2316	0.0156198	0.049882	-0.394761	0.673841	-0.56952
Act79B	2	12.4108	0.00124779	0.00836436	-0.395486	0.673353	-0.570566
CG32278	1	7.10525	0.00359413	0.0175687	-0.3961	0.672939	-0.571452
RpL7-like	3	16.2988	0.0074262	0.0292426	-0.397529	0.671979	-0.573512
CG11267	1	8.99058	0.00228155	0.0128441	-0.397823	0.671781	-0.573937
alien	4	18.8177	0.007545	0.0295458	-0.40122	0.669503	-0.578839
CG1628	2	10.8398	0.000503	0.00430842	-0.402723	0.668497	-0.581006
Tom7	2	12.3701	0.00192652	0.0113891	-0.402801	0.668445	-0.58112
armi	3	18.2906	0.00706734	0.0283139	-0.40488	0.667057	-0.584118
CG10340	1	7.48954	0.00349372	0.0172417	-0.405558	0.666605	-0.585096
RpL37a	2	18.4466	9.26e-05	0.00125247	-0.406605	0.665907	-0.586607
CG13364	1	8.18935	0.00315891	0.016109	-0.413916	0.661057	-0.597154
Manf	1	7.89819	0.00152283	0.00961517	-0.415639	0.659918	-0.599641
ERp60	1	10.1167	0.00283852	0.0150374	-0.417445	0.658728	-0.602246
CG4783	2	10.8133	0.0136756	0.0454379	-0.418268	0.658186	-0.603434
mRpL35	1	6.73194	0.00383227	0.0183934	-0.419061	0.657664	-0.604578
RpL37A	3	24.5921	9.2e-06	0.000247	-0.420776	0.656537	-0.607051
CG32267	1	7.32106	0.00182268	0.0109005	-0.421836	0.655841	-0.608581
RpS30	3	22.449	0.00111725	0.00778841	-0.422247	0.655572	-0.609173
RpL6	1	11.1167	0.00738071	0.0291143	-0.422489	0.655413	-0.609523
CG17839	1	6.86903	0.0128304	0.04345	-0.423083	0.655024	-0.61038
Acon	4	29.0986	0.00810726	0.0311549	-0.423993	0.654428	-0.611692
Surf6	1	8.28552	0.00500338	0.0223975	-0.424578	0.654046	-0.612536
CG13096	2	13.7251	0.000874	0.00652164	-0.424619	0.654019	-0.612595
Pdi	2	14.5941	0.00142553	0.00916953	-0.425303	0.653572	-0.613582
Tim9a	2	11.5566	0.00208048	0.0120661	-0.426051	0.653083	-0.614662
ND-B17.2	2	13.2723	0.000814	0.00620992	-0.427001	0.652463	-0.616033
CysRS-m	2	10.7242	0.000631	0.00513113	-0.428903	0.651223	-0.618776
CG12909	1	7.26591	0.002329	0.0130168	-0.431091	0.6498	-0.621933
RpS24	1	10.6078	0.00401653	0.0190335	-0.43122	0.649716	-0.622119
mRpL33	1	6.03461	0.00637849	0.0264563	-0.432172	0.649098	-0.623492
CG3700	1	7.02266	0.00364464	0.0177569	-0.432705	0.648752	-0.624261
RpS27	2	17.8794	4.85e-05	0.000782	-0.434138	0.647823	-0.626329
Eglp2	2	9.60319	0.000451	0.00400462	-0.435207	0.647131	-0.627871
RpL32	4	25.2091	0.00100118	0.00713747	-0.436157	0.646516	-0.629242
ATPsynCF6	3	18.5575	5.72e-05	0.00088	-0.43679	0.646107	-0.630155
smt3	2	15.5173	0.00019	0.00210903	-0.437074	0.645924	-0.630564
Uhg3	3	13.564	0.00530983	0.0233249	-0.437099	0.645907	-0.630601
RpL13	3	26.8451	0.000338	0.00325113	-0.437464	0.645672	-0.631127
nclb	1	8.01356	0.010799	0.0383246	-0.440431	0.643759	-0.635408
Rrp47	2	10.0973	0.00672824	0.0274785	-0.441087	0.643337	-0.636354
RhoL	2	10.972	0.00668215	0.0273495	-0.442631	0.642344	-0.638581
RpL18A	1	10.7432	0.00371842	0.0180129	-0.444635	0.641058	-0.641473
RpL26	3	19.7866	0.00679598	0.0276806	-0.44512	0.640748	-0.642172
CR45409	1	5.42444	0.0110461	0.038764	-0.446984	0.639554	-0.644861
UQCR-14	1	8.57289	0.00681798	0.027715	-0.451497	0.636675	-0.651372
CR43314	2	8.66868	0.0108571	0.0383891	-0.452227	0.63621	-0.652426
CG15715	2	13.8064	0.000183	0.00204408	-0.461836	0.630126	-0.666288
HIP-R	2	15.5765	0.00420263	0.0196967	-0.462078	0.629973	-0.666637
CG18815	5	25.9289	5.8e-05	0.000887	-0.462314	0.629824	-0.666978
RpL40	2	17.1525	4.1e-05	0.000694	-0.464501	0.628448	-0.670134
CG11378	3	14.4881	7.82e-05	0.00110415	-0.465035	0.628113	-0.670903
mRpL50	1	6.89956	0.00130697	0.00863762	-0.466733	0.627048	-0.673353
retinin	1	6.49556	0.00714807	0.0285343	-0.468744	0.625788	-0.676254
CG8064	1	7.4435	0.00148507	0.00943991	-0.470711	0.624558	-0.679092
Spp	1	8.4789	0.00114215	0.0078747	-0.471261	0.624215	-0.679885
CG6115	2	13.2801	0.01159	0.0402857	-0.471746	0.623912	-0.680585
CG40472	1	7.08176	0.0117044	0.0406085	-0.471794	0.623882	-0.680655
RpS5a	4	24.2498	0.00165973	0.0101929	-0.472448	0.623474	-0.681598
CG7378	3	16.43	0.00374032	0.0180958	-0.47577	0.621407	-0.686391
Tim10	2	11.5368	0.00137034	0.00891076	-0.477146	0.620552	-0.688376
CG8586	2	12.1245	0.0144299	0.047051	-0.479353	0.619184	-0.69156
RpL17	5	36.6853	3.59e-06	0.00013	-0.479603	0.619029	-0.691921
scf	1	7.54457	0.00130002	0.00860174	-0.483904	0.616372	-0.698126
Rab32	6	28.4843	0.0030663	0.0157431	-0.485755	0.615233	-0.700796
CG8343	1	7.27631	0.0117537	0.0407047	-0.486779	0.614603	-0.702274
Rlb1	1	6.76276	0.00128596	0.00853864	-0.487885	0.613923	-0.70387
AdenoK	3	18.4204	0.00403606	0.0190702	-0.491488	0.611716	-0.709067
Mdh2	1	9.36542	0.000413	0.0037742	-0.493481	0.610498	-0.711942
Pect	3	18.0394	0.00341805	0.016962	-0.493963	0.610204	-0.712637
CG5687	2	10.3844	0.00681384	0.0277081	-0.494842	0.609667	-0.713906
Cyt-c-p	1	9.00802	0.000633	0.00514416	-0.495064	0.609532	-0.714226
OstDelta	2	13.1802	0.00255274	0.0139544	-0.496869	0.608433	-0.716831
CG10581	1	5.69623	0.00790439	0.0305411	-0.498155	0.607651	-0.718685
CG15093	3	16.3771	0.000526	0.00445384	-0.499635	0.606752	-0.720821
Six4	2	11.7329	0.0039475	0.0188006	-0.500777	0.60606	-0.722468
RpS2	3	24.4839	0.000119	0.0014951	-0.502711	0.604889	-0.725259
GstE3	1	6.88825	0.00971025	0.03553	-0.507865	0.601779	-0.732694
CG17737	1	9.03309	0.000392	0.00362607	-0.513598	0.598339	-0.740965
eIF-2beta	1	9.11934	0.000528	0.00446426	-0.515711	0.597076	-0.744014
Octbeta2R	4	18.6912	0.00496466	0.0222631	-0.516689	0.596492	-0.745425
RpS8	4	31.7481	5.74e-07	3.59e-05	-0.51802	0.595699	-0.747345
slow	2	9.45679	0.00363906	0.01775	-0.518653	0.595322	-0.748258
CAH1	1	7.74005	0.015502	0.0496179	-0.521083	0.593877	-0.751764
CG18304	1	5.59293	0.00976176	0.0356608	-0.523144	0.592654	-0.754737
CG10345	1	6.12428	0.0030564	0.0156994	-0.523731	0.592306	-0.755585
Mur2B	3	17.6546	0.00596948	0.0252354	-0.524945	0.591588	-0.757336
CG17029	2	10.0896	0.00353269	0.0173508	-0.529099	0.589135	-0.763329
obst-E	2	8.56502	0.0120226	0.0412947	-0.529661	0.588805	-0.764139
Uhg4	1	7.50334	0.00312896	0.0160068	-0.529712	0.588774	-0.764213
CG33493	2	10.992	0.0074558	0.0293182	-0.530871	0.588093	-0.765884
inaD	1	6.52477	0.00159004	0.00990146	-0.531787	0.587554	-0.767206
CG7920	2	12.7094	0.00225407	0.0127464	-0.531894	0.587491	-0.767361
CG5885	2	13.176	0.000341	0.00325954	-0.53519	0.585558	-0.772116
Sps2	2	10.12	0.00657054	0.0270114	-0.544195	0.580309	-0.785107
blw	1	10.7256	0.000541	0.00454319	-0.5446	0.580074	-0.785692
CG44142	1	7.13483	0.00152846	0.00962918	-0.54476	0.579981	-0.785922
Mlc2	1	9.09872	0.000557	0.00464799	-0.544789	0.579964	-0.785964
CG6435	1	5.04737	0.0106161	0.0378679	-0.549574	0.577196	-0.792867
Kr-h1	2	11.0857	0.0109561	0.0386046	-0.55087	0.576448	-0.794737
Dbi	2	11.8722	0.0037259	0.0180414	-0.551715	0.575961	-0.795956
OstStt3	1	8.42879	0.000166	0.00191285	-0.552101	0.575739	-0.796513
ND-B14	2	12.1152	0.000221	0.00233772	-0.553106	0.57516	-0.797964
CG9497	2	8.80694	0.0103932	0.0372819	-0.55374	0.574796	-0.798878
CG5177	2	12.5189	0.000594	0.00488331	-0.557309	0.572748	-0.804027
RpS20	1	10.4291	0.000504	0.00431421	-0.561723	0.570226	-0.810395
Cyp4s3	1	6.69744	0.00243189	0.0134169	-0.564684	0.56854	-0.814666
RpLP0	2	19.4094	8.96e-05	0.00122083	-0.564723	0.568518	-0.814723
CG8358	1	5.09605	0.0105275	0.0376799	-0.564825	0.56846	-0.81487
CG11200	3	17.836	0.00101972	0.00723778	-0.569024	0.566078	-0.820928
CG31373	1	7.01868	0.00115831	0.00795222	-0.571427	0.564719	-0.824395
bou	1	6.00357	0.00230414	0.0129263	-0.571521	0.564666	-0.824531
CG7829	1	5.38197	0.00241213	0.0133274	-0.576677	0.561762	-0.831969
Sugb	3	16.9428	2.69e-05	0.000511	-0.577786	0.561139	-0.83357
CG11453	1	5.07483	0.00589451	0.0250307	-0.577931	0.561058	-0.833779
CG15629	1	4.56986	0.0132989	0.0445564	-0.578072	0.560979	-0.833982
Pu	3	15.6403	0.00174532	0.0105415	-0.578574	0.560697	-0.834707
CG32554	1	5.35921	0.00380133	0.0182893	-0.580472	0.559634	-0.837444
spheroide	1	7.93049	0.00657092	0.0270114	-0.581088	0.55929	-0.838333
CG13641	1	5.62398	0.013546	0.0451839	-0.581176	0.55924	-0.83846
sta	4	31.4076	7.61e-08	8.36e-06	-0.582919	0.558266	-0.840975
RpS4	3	24.5296	5.58e-08	7.24e-06	-0.584082	0.557618	-0.842651
CG10184	1	6.99905	0.0103095	0.0370757	-0.586367	0.556345	-0.845949
CG3902	1	8.73711	0.000181	0.00203669	-0.586869	0.556066	-0.846672
GstO3	1	7.68243	0.00282335	0.014971	-0.591521	0.553485	-0.853384
CG9717	1	5.65697	0.00375871	0.0181572	-0.593889	0.552176	-0.8568
CG9928	2	11.1411	0.00266305	0.0143529	-0.596396	0.550793	-0.860418
CG31121	1	6.1943	0.00117876	0.00806813	-0.59704	0.550439	-0.861346
Cyp305a1	1	5.97716	0.00112713	0.0078236	-0.60031	0.548642	-0.866064
CG6126	1	7.66764	0.000211	0.00226246	-0.601912	0.547764	-0.868375
CG11555	2	11.3738	0.00148373	0.00943667	-0.602926	0.547208	-0.869838
Spn42Dd	1	6.01611	0.0132796	0.0445184	-0.603345	0.546979	-0.870442
CG7272	1	6.39622	0.00113624	0.00784831	-0.606354	0.545336	-0.874784
CG9586	2	9.05042	0.00236055	0.0131277	-0.606965	0.545003	-0.875665
CG18428	2	10.4502	0.000834	0.0063101	-0.607398	0.544766	-0.876291
CG9649	1	6.11015	0.00602119	0.0254256	-0.613656	0.541368	-0.885318
CG43774	1	6.01733	0.00400337	0.0189791	-0.622263	0.536728	-0.897736
Tapdelta	2	10.5823	0.00238285	0.0132301	-0.622745	0.53647	-0.898431
fru	6	21.5128	0.00585919	0.0249274	-0.623079	0.536291	-0.898913
Nep2	3	18.0266	0.000282	0.002813	-0.626953	0.534217	-0.904502
Cpr72Ec	1	5.57449	0.00646727	0.0266822	-0.6278	0.533765	-0.905724
CG12910	3	10.8973	0.00396301	0.0188351	-0.632246	0.531397	-0.912138
me31B	2	15.0968	0.00516116	0.0228949	-0.632337	0.531349	-0.912269
CG12517	1	5.08027	0.00684224	0.0277638	-0.633181	0.5309	-0.913487
RpL22	1	10.5779	0.000971	0.00700321	-0.638208	0.528238	-0.920739
CG30100	2	7.23098	0.00406159	0.0191669	-0.651123	0.52146	-0.939372
CG42372	2	7.23098	0.00406159	0.0191669	-0.651123	0.52146	-0.939372
CG7322	3	15.8526	4.34e-05	0.000723	-0.655265	0.519305	-0.945347
CG18628	1	7.60231	0.00037	0.0034743	-0.655289	0.519292	-0.945382
CG9669	2	11.2127	2.18e-05	0.000445	-0.660691	0.516494	-0.953175
Uro	1	7.69245	0.00460824	0.0210437	-0.661217	0.516223	-0.953934
CG11211	1	5.03678	0.0147554	0.0479191	-0.661445	0.516105	-0.954264
CG7694	3	9.21823	0.00439638	0.0203981	-0.667776	0.512848	-0.963398
Hex-C	1	7.50446	0.00679714	0.0276806	-0.669863	0.511779	-0.966408
Calr	2	16.7361	5.49e-07	3.46e-05	-0.669929	0.511745	-0.966504
COX8	2	12.5426	1.55e-05	0.00035	-0.673168	0.51009	-0.971175
Sobp	2	8.36593	0.0114771	0.0399792	-0.673435	0.509954	-0.971562
babos	2	12.1628	0.000284	0.00282979	-0.67523	0.50904	-0.97415
Spase25	3	18.6832	8.82e-06	0.000239	-0.676013	0.508641	-0.97528
CG5707	3	13.2991	0.0123878	0.0422671	-0.682137	0.505536	-0.984115
CG7607	1	4.463	0.0110863	0.0388689	-0.684935	0.504123	-0.988152
CG14688	1	8.13277	0.000552	0.00461894	-0.685415	0.503881	-0.988845
CG13893	1	6.36775	0.00175116	0.0105564	-0.695135	0.499007	-1.00287
veil	1	7.91132	0.00215039	0.0123451	-0.70811	0.492574	-1.02159
CG6067	1	7.1886	0.00357592	0.0175327	-0.709965	0.491662	-1.02426
CG4250	1	7.06048	0.00126396	0.00843706	-0.724018	0.4848	-1.04454
CG1299	2	8.69318	0.0144906	0.0472217	-0.724631	0.484503	-1.04542
Sec61beta	1	8.79392	5.54e-05	0.000862	-0.726535	0.483582	-1.04817
mwh	1	5.04695	0.00320788	0.0162635	-0.730769	0.481539	-1.05428
CG13313	1	4.80388	0.00642554	0.0265875	-0.73088	0.481485	-1.05444
etaTry	1	6.87915	0.00793283	0.0306093	-0.731477	0.481198	-1.0553
CG3699	1	6.82844	0.00541635	0.0236568	-0.732949	0.48049	-1.05742
CG18598	1	4.1086	0.0151577	0.0487916	-0.737932	0.478102	-1.06461
CG33521	4	19.3407	0.0105592	0.0377695	-0.738572	0.477796	-1.06553
CG1092	1	4.55074	0.00769012	0.0299896	-0.739667	0.477273	-1.06711
CG18622	2	8.00746	0.00202516	0.0118273	-0.741689	0.476309	-1.07003
SPE	1	6.83704	0.000764	0.00593973	-0.745017	0.474726	-1.07483
CG5921	3	14.7382	5.2e-06	0.000169	-0.745493	0.4745	-1.07552
CG3823	1	5.99862	0.00267538	0.0144023	-0.74706	0.473757	-1.07778
CG30002	1	4.7518	0.00435752	0.0202677	-0.749471	0.472616	-1.08126
List	2	9.52484	0.00915158	0.0340023	-0.750969	0.471909	-1.08342
CG43103	1	6.1925	0.000607	0.00497943	-0.751861	0.471488	-1.08471
CG6071	1	4.25637	0.00962074	0.035327	-0.752883	0.471007	-1.08618
Act57B	1	8.93585	0.000571	0.00473819	-0.753031	0.470937	-1.08639
Cpr65Au	2	11.7853	0.000137	0.00166359	-0.753406	0.470761	-1.08693
Apoltp	1	7.97851	0.00496549	0.0222631	-0.755076	0.469975	-1.08934
CG31661	1	6.42214	0.00716103	0.028576	-0.764075	0.465765	-1.10233
CG10341	2	9.13204	0.000231	0.00241241	-0.768485	0.463715	-1.10869
Cyp6d2	1	6.00202	0.00120243	0.00820044	-0.768672	0.463628	-1.10896
CG9154	2	10.5875	0.00358532	0.0175548	-0.777013	0.459777	-1.12099
CG9629	1	7.07848	8.82e-05	0.00120714	-0.777396	0.459601	-1.12155
Jhedup	1	4.32703	0.0139098	0.0459488	-0.778848	0.458935	-1.12364
CG13077	2	9.27121	0.000234	0.00244134	-0.779118	0.45881	-1.12403
Mal-A3	1	4.75958	0.00181529	0.0108678	-0.779881	0.45846	-1.12513
CG14419	1	4.79858	0.00221792	0.0126113	-0.780914	0.457987	-1.12662
CG3270	1	6.91824	0.00141894	0.00913233	-0.78103	0.457934	-1.12679
CG13083	1	7.99347	0.00809141	0.0311151	-0.782542	0.457242	-1.12897
Ugt86Di	2	6.92568	0.0119659	0.0411837	-0.785343	0.455963	-1.13301
CG4998	1	4.92838	0.0100801	0.036535	-0.786314	0.455521	-1.13441
CG14523	1	4.73685	0.00442969	0.0205358	-0.794844	0.451652	-1.14672
Phk-3	3	10.6299	0.000687	0.00546279	-0.797065	0.45065	-1.14992
CG12592	1	5.93818	0.00558076	0.0241052	-0.807397	0.446018	-1.16483
Mlp60A	4	20.4489	3.01e-10	1.13e-07	-0.811265	0.444295	-1.17041
CheB38c	1	3.8402	0.0156078	0.0498577	-0.814349	0.442928	-1.17486
Pdh	2	12.3026	0.000499	0.00428754	-0.818732	0.44099	-1.18118
CG3625	3	17.5223	5.32e-07	3.4e-05	-0.820685	0.44013	-1.184
CG42807	2	11.4874	0.00487732	0.0219286	-0.821336	0.439844	-1.18494
CG5910	2	9.00374	0.00891506	0.0333755	-0.833935	0.434337	-1.20311
CG6310	1	5.52219	0.00160047	0.00995545	-0.836393	0.433271	-1.20666
Cp18	1	9.94451	0.0138593	0.0458909	-0.843477	0.430212	-1.21688
PH4alphaPV	1	5.97006	0.00583276	0.0248804	-0.847047	0.428679	-1.22203
Cyp4d8	1	5.18115	0.0141473	0.0465046	-0.850371	0.427256	-1.22683
CG5002	1	6.00431	0.000196	0.00215767	-0.85166	0.426706	-1.22869
Gal	1	6.32645	6.03e-05	0.000906	-0.85378	0.425802	-1.23174
CG13947	1	6.39711	6.6e-05	0.000976	-0.856769	0.424532	-1.23606
CG4000	1	6.92048	0.00655609	0.0269935	-0.858637	0.423739	-1.23875
Ser7	1	5.94379	0.00109122	0.00764561	-0.861859	0.422376	-1.2434
CG1809	1	7.08024	0.00824802	0.0315459	-0.863397	0.421727	-1.24562
CG32191	1	4.6553	0.0045358	0.0208654	-0.863946	0.421495	-1.24641
PGRP-SB1	1	6.63667	0.00483522	0.0217825	-0.878558	0.415382	-1.26749
CG31267	1	5.395	0.00115586	0.00794025	-0.882772	0.413635	-1.27357
CG15155	2	9.5062	0.000999	0.00712375	-0.885326	0.41258	-1.27725
CG2070	2	7.77667	0.00804068	0.0309536	-0.892293	0.409715	-1.28731
CG17321	2	8.24151	0.0136159	0.0453369	-0.897022	0.407782	-1.29413
CG42656	1	5.06102	0.000307	0.00301838	-0.903607	0.405106	-1.30363
CG7296	2	8.69167	0.00084	0.006337	-0.906255	0.404035	-1.30745
abd-A	2	8.31153	0.00791549	0.0305736	-0.914345	0.400779	-1.31912
CG7194	1	5.28996	0.00764414	0.0298514	-0.921133	0.398068	-1.32891
Drsl5	1	5.80895	0.00906107	0.0337324	-0.922253	0.397622	-1.33053
yellow-e	1	4.65513	0.000814	0.00620992	-0.923338	0.397191	-1.33209
CG4666	1	7.07432	0.000997	0.00712375	-0.926158	0.396072	-1.33616
kappaTry	1	7.44165	0.00366684	0.0178394	-0.941201	0.390159	-1.35787
CG10163	1	6.29276	0.00322302	0.0162839	-0.948021	0.387507	-1.36771
CG7675	4	18.0712	0.000177	0.00200253	-0.948635	0.387269	-1.36859
CG10962	1	5.84104	7.32e-05	0.00105508	-0.952906	0.385619	-1.37475
Amy-d	1	9.36287	0.000557	0.00464799	-0.958542	0.383451	-1.38288
alpha-Est7	1	7.25414	0.000275	0.00276272	-0.96214	0.382074	-1.38807
CG13813	1	4.24539	0.00462297	0.021061	-0.968038	0.379828	-1.39658
LysP	1	6.6695	0.000205	0.00222842	-0.968391	0.379693	-1.39709
Tsp42Eq	1	6.03518	9.12e-05	0.0012397	-0.98078	0.375019	-1.41497
CG10131	1	4.42074	0.00174218	0.0105415	-0.982398	0.374412	-1.4173
Clect27	2	7.52576	0.000627	0.00511017	-0.989287	0.371842	-1.42724
vilya	1	4.30763	0.00223371	0.0126704	-0.991461	0.371034	-1.43038
CG5506	1	8.25448	0.000703	0.00556474	-0.995364	0.369589	-1.43601
CG16965	1	5.14955	0.0043086	0.0200814	-1.00346	0.36661	-1.44768
CG13067	1	4.25916	0.00348653	0.0172287	-1.00918	0.364519	-1.45593
CG11668	1	3.54824	0.0141937	0.0465781	-1.01141	0.363707	-1.45915
CG43351	1	5.47664	0.00038	0.0035408	-1.0136	0.362911	-1.46231
CG7365	2	7.31484	0.000353	0.00335616	-1.01376	0.362853	-1.46254
Ance-4	2	7.34497	0.00403238	0.0190702	-1.01564	0.362171	-1.46526
Adgf-A	2	11.9079	0.00153151	0.0096377	-1.01678	0.361759	-1.4669
CG4847	3	14.8992	0.00182641	0.010917	-1.02369	0.359266	-1.47687
CG34291	1	5.60023	0.0055061	0.0239013	-1.02664	0.35821	-1.48112
CG15465	1	5.13587	0.000601	0.00493168	-1.03433	0.355466	-1.49222
CG5527	1	4.96164	0.00085	0.00639176	-1.03932	0.353696	-1.49942
CG14630	1	6.352	0.00262728	0.0142245	-1.06204	0.34575	-1.5322
CR43264	1	5.0029	0.00554842	0.0240021	-1.06577	0.344463	-1.53758
pwn	2	7.78083	0.00820197	0.0314335	-1.06754	0.343853	-1.54013
Ser6	1	5.81955	0.0117121	0.0406227	-1.07801	0.340272	-1.55524
CG13084	1	7.65428	0.00195465	0.0115193	-1.08148	0.339094	-1.56024
GstE14	1	4.58594	0.000692	0.00549702	-1.08349	0.338411	-1.56315
CG31233	2	9.38113	3.67e-06	0.000132	-1.08636	0.337441	-1.56729
PGRP-SD	1	6.24977	0.00332367	0.0166419	-1.09086	0.335926	-1.57379
CG8665	1	4.79004	0.0033433	0.0167106	-1.10251	0.332037	-1.59058
CG18031	1	5.59769	4.59e-05	0.000754	-1.10613	0.330837	-1.59581
CG31041	1	6.91873	0.00217767	0.0124614	-1.11834	0.326821	-1.61343
CG9672	1	6.72836	0.000826	0.00627236	-1.11909	0.326576	-1.61451
CG14567	1	5.03948	0.000308	0.00301873	-1.11973	0.326369	-1.61542
CG32196	2	7.77478	0.000935	0.00685183	-1.12151	0.325788	-1.618
CR43411	1	3.96071	0.00544537	0.0237195	-1.12952	0.323189	-1.62955
iotaTry	1	6.10123	0.000155	0.00182081	-1.13362	0.321865	-1.63547
Glt	2	10.432	0.00573709	0.0245972	-1.13512	0.321382	-1.63764
CG6426	1	6.53475	0.000512	0.00437774	-1.15427	0.315286	-1.66527
Cyp6a21	1	5.26433	0.000118	0.00149277	-1.15543	0.314924	-1.66693
CG10361	1	4.99911	0.0013862	0.00898809	-1.15562	0.314863	-1.6672
Obp83cd	1	3.44798	0.0136151	0.0453369	-1.15646	0.314598	-1.66842
CG15044	1	5.53423	0.000827	0.0062763	-1.16545	0.311782	-1.68139
CG34203	1	5.33604	1.78e-05	0.000387	-1.17477	0.30889	-1.69484
Cda9	1	4.5291	0.0009	0.00669272	-1.17644	0.308376	-1.69724
CG32523	1	4.19764	0.0144054	0.0470252	-1.17843	0.307763	-1.70011
CG33127	1	7.26863	0.000359	0.00340249	-1.1813	0.306881	-1.70425
CG17239	2	11.219	0.000863	0.00645334	-1.18327	0.306277	-1.70709
CG5361	1	3.35414	0.0116058	0.0403157	-1.19022	0.304156	-1.71712
CG30339	1	4.96116	0.000805	0.00617079	-1.1939	0.303036	-1.72244
CR45184	1	7.91357	3.49e-06	0.000127	-1.20224	0.30052	-1.73446
CG7542	2	14.476	0.000165	0.00190018	-1.20704	0.299081	-1.74139
CG30031	1	7.25081	0.00225283	0.0127458	-1.20727	0.299014	-1.74172
CG15021	1	4.28502	0.000901	0.00669484	-1.20949	0.29835	-1.74492
CG7149	3	10.0831	4.46e-05	0.000734	-1.21772	0.295905	-1.75679
CG32633	2	11.261	2.38e-06	9.74e-05	-1.2228	0.294406	-1.76412
CR44366	1	3.87169	0.00197268	0.0115954	-1.22698	0.293176	-1.77016
CG14636	1	4.00107	0.0147471	0.0479159	-1.22951	0.292435	-1.77381
snoRNA:Psi18S-531	1	4.7209	8.9e-05	0.00121437	-1.2334	0.291299	-1.77943
CG16775	1	6.5709	0.00296762	0.0154467	-1.23572	0.290627	-1.78276
CG7227	2	6.20631	0.00782907	0.0303447	-1.24584	0.2877	-1.79736
CG30479	2	7.43712	0.000577	0.00478448	-1.25534	0.284978	-1.81108
CG1946	1	3.66522	0.00352289	0.0173101	-1.26066	0.283467	-1.81875
Hml	2	9.13084	0.000447	0.00397799	-1.26582	0.282008	-1.82619
CG45075	1	4.48834	0.00230752	0.0129388	-1.27081	0.280605	-1.83339
CG18673	1	3.60765	0.00526659	0.0231996	-1.27267	0.280082	-1.83608
Npc2h	2	9.9041	8.74e-05	0.00120051	-1.27339	0.279882	-1.83711
CG15515	1	3.43166	0.00868383	0.0327637	-1.27405	0.279696	-1.83807
CG42249	2	11.7602	7.42e-05	0.00106216	-1.29154	0.274849	-1.86329
CG10026	1	4.70208	8.78e-05	0.00120312	-1.3044	0.271335	-1.88186
CG32407	1	4.68166	8.13e-05	0.00113745	-1.31808	0.267648	-1.90159
CG1315	2	11.6854	0.000186	0.0020734	-1.3202	0.267083	-1.90464
CG11425	1	5.66976	0.000629	0.00512189	-1.32055	0.266988	-1.90515
CG14400	1	4.79758	0.000162	0.00188958	-1.33386	0.263457	-1.92436
CR44310	1	3.47571	0.00508319	0.0226651	-1.34743	0.259907	-1.94393
snoRNA:Psi28S-291	1	3.30636	0.00804122	0.0309536	-1.35087	0.259015	-1.94889
CG30101	1	3.28509	0.00729136	0.0289025	-1.3533	0.258387	-1.9524
pcl	1	5.36903	0.000466	0.00408253	-1.37901	0.251827	-1.9895
CG31265	1	5.73169	0.000326	0.00315232	-1.38633	0.249991	-2.00005
CG31174	1	3.32055	0.0134947	0.0450774	-1.38798	0.249578	-2.00243
CG14298	2	4.59279	0.0119002	0.0410893	-1.39002	0.249071	-2.00537
dsx-c73A	1	3.17411	0.0156596	0.049995	-1.39965	0.246684	-2.01926
ninaD	1	3.83075	0.00164926	0.0101738	-1.4015	0.246228	-2.02194
CG31777	1	5.75324	0.000667	0.0053399	-1.42639	0.240176	-2.05784
CG31076	1	3.26954	0.00528428	0.0232414	-1.42874	0.239612	-2.06123
sxe2	1	3.44366	0.00299758	0.0155364	-1.44025	0.236869	-2.07784
CG4653	1	6.88597	0.000187	0.00207731	-1.46542	0.230981	-2.11415
CG42821	1	4.58994	0.00191799	0.0113505	-1.46566	0.230926	-2.1145
Oat	1	7.40281	3.35e-05	0.000599	-1.4671	0.230594	-2.11657
TotX	1	4.27334	0.00026	0.00264044	-1.47407	0.228991	-2.12664
CG17929	1	3.33654	0.00731753	0.0289456	-1.4758	0.228595	-2.12913
Mipp1	2	10.4604	6.93e-07	4.11e-05	-1.47697	0.228328	-2.13082
snoRNA:Psi18S-920	1	2.85131	0.0149552	0.0483316	-1.49234	0.224847	-2.15298
lectin-24Db	1	3.66959	0.00285761	0.015075	-1.49996	0.223138	-2.16399
CG42370	1	4.63248	0.000151	0.00178898	-1.50238	0.2226	-2.16748
CG4325	2	6.36904	0.00125676	0.00840322	-1.50766	0.221428	-2.17509
CG31636	2	4.43562	0.00810565	0.0311549	-1.50992	0.220929	-2.17835
CG14456	2	5.82899	0.00247136	0.0135883	-1.52665	0.217263	-2.20248
Cp16	1	9.18827	0.000148	0.00176151	-1.5339	0.215693	-2.21295
CG4462	1	5.07967	3.26e-05	0.000591	-1.53639	0.215155	-2.21655
CG8550	1	4.02772	0.000263	0.00265893	-1.53839	0.214727	-2.21943
PPO2	1	4.47223	8.57e-05	0.00118233	-1.53883	0.214632	-2.22007
CG13728	1	3.53781	0.00147744	0.00942317	-1.53923	0.214547	-2.22063
CG3706	1	6.34648	0.000105	0.00137109	-1.54472	0.213371	-2.22857
CG6908	1	5.12536	0.0008736	0.00652164	-1.5521	0.211804	-2.2392
Vha100-4	1	5.61811	1.56e-05	0.000352	-1.56217	0.209681	-2.25374
CG3777	1	3.08159	0.0105898	0.0378312	-1.57568	0.206867	-2.27322
Fad2	1	8.02989	0.000171	0.00194937	-1.58448	0.205053	-2.28593
LanB2	1	6.60342	4.28e-05	0.000718	-1.59935	0.202027	-2.30738
CG8539	2	6.93493	0.000341	0.00325954	-1.60468	0.200954	-2.31506
CG16798	1	2.81822	0.0135229	0.0451466	-1.60624	0.200641	-2.31731
CG43448	1	3.69106	0.000915	0.00676318	-1.60846	0.200195	-2.32052
fon	3	15.9737	1.12e-09	3.34e-07	-1.63804	0.194361	-2.36319
CG14629	1	7.70909	1.22e-05	0.000293	-1.67429	0.187442	-2.41548
Drsl4	1	4.18099	0.00112942	0.00783465	-1.69615	0.183389	-2.44702
CG31928	2	10.7808	4.96e-05	0.000795	-1.70308	0.182122	-2.45702
CR44288	1	2.94721	0.00507824	0.022652	-1.7613	0.171821	-2.54102
Cp7Fa	1	7.24579	0.0033033	0.0165692	-1.76761	0.170741	-2.55012
Npc2g	2	11.077	3.51e-07	2.53e-05	-1.76999	0.170334	-2.55356
CG33939	1	2.78729	0.00591916	0.0251259	-1.77142	0.170091	-2.55562
sro	1	5.25561	0.000304	0.00299575	-1.77608	0.169301	-2.56234
CG42329	1	4.57449	9.55e-06	0.000253	-1.80267	0.164859	-2.6007
CR44645	1	3.51256	0.000549	0.00460002	-1.80423	0.164601	-2.60295
CG5157	1	4.05575	0.000139	0.00167758	-1.81457	0.162908	-2.61787
Sodh-1	1	6.32404	2.51e-05	0.000485	-1.83775	0.159175	-2.65131
CG10827	1	6.32824	1.9e-05	0.000402	-1.84081	0.158689	-2.65572
CG13360	1	5.90127	1.24e-05	0.000294	-1.8427	0.158388	-2.65846
CG18179	1	5.59335	2.32e-05	0.000465	-1.8488	0.157426	-2.66726
Tig	1	6.42504	0.00553001	0.0239683	-1.86242	0.155296	-2.6869
CR42491	1	7.03579	1.38e-06	6.61e-05	-1.87388	0.153527	-2.70344
CG9021	1	2.40385	0.0105699	0.0377851	-1.92883	0.145318	-2.78272
CG8661	1	6.42808	3.01e-06	0.000115	-1.94901	0.142415	-2.81183
Pcp	1	4.09789	2.42e-05	0.000477	-1.97108	0.139306	-2.84367
PPO1	1	4.06971	3.84e-05	0.000662	-1.97761	0.1384	-2.85309
CG13086	2	6.41879	6.77e-06	0.000195	-1.9852	0.137353	-2.86404
Cp19	1	9.62111	0.000502	0.00430156	-2.00222	0.135035	-2.8886
CG7968	1	5.38104	2.55e-06	0.000102	-2.01916	0.132767	-2.91303
CG15571	1	5.01152	0.000132	0.00161543	-2.03585	0.130569	-2.93711
CG15080	1	2.45822	0.00693664	0.0279366	-2.05738	0.127788	-2.96817
CG12998	1	2.99927	0.0011414	0.00787432	-2.09174	0.123472	-3.01774
Femcoat	1	6.66922	1.11e-05	0.000276	-2.09213	0.123424	-3.0183
zetaTry	1	5.84156	0.000265	0.00267652	-2.10584	0.121744	-3.03808
snoRNA:Psi28S-2648	1	2.68354	0.00527368	0.0232218	-2.1177	0.120308	-3.05519
vkg	2	9.93301	0.000122	0.00153111	-2.11994	0.120038	-3.05843
CG30083	1	2.28531	0.00682512	0.0277241	-2.18011	0.113029	-3.14523
CG31775	1	3.48383	0.00574062	0.0245972	-2.22134	0.108464	-3.20471
CG42586	1	3.48383	0.00574062	0.0245972	-2.22134	0.108464	-3.20471
CG5150	2	9.64633	0.000341	0.00325954	-2.24337	0.1061	-3.2365
CG32284	1	3.31417	0.00996346	0.0362678	-2.27254	0.10305	-3.27858
CG15534	1	3.57987	9.25e-05	0.00125247	-2.29539	0.100722	-3.31154
Sardh	1	3.47513	5.96e-05	0.000902	-2.37818	0.0927193	-3.43099
Cpr49Ab	1	7.08525	5.7e-05	0.000877	-2.3905	0.0915836	-3.44877
Jon66Cii	1	4.14608	0.0119868	0.041203	-2.40964	0.0898472	-3.47638
CG31926	1	4.75801	1.81e-05	0.000388	-2.47369	0.0842737	-3.56877
Toll-9	2	3.64848	0.00296702	0.0154467	-2.53747	0.0790665	-3.66079
CG9505	1	5.04488	5.45e-06	0.000172	-2.53821	0.079008	-3.66186
CG15254	2	6.62723	0.000178	0.00201338	-2.54825	0.0782184	-3.67635
CG31463	1	3.55886	5.57e-05	0.000863	-2.54946	0.0781241	-3.67809
epsilonTry	1	6.91163	6.95e-06	0.000199	-2.55512	0.0776826	-3.68626
Osi2	1	2.35905	0.00617154	0.0258675	-2.57381	0.0762444	-3.71323
CG15890	1	4.09608	0.000321	0.00311774	-2.72074	0.0658262	-3.92519
CG3597	2	8.06534	6.52e-09	1.27e-06	-2.99705	0.0499341	-4.32383
CG34327	1	3.55529	4.3e-05	0.000721	-3.07932	0.0459905	-4.44252
CG4830	1	4.10731	0.000674	0.00539239	-3.19641	0.0409086	-4.61145
obst-A	1	1.26733	0.00604263	0.0254845	-3.20223	0.0406714	-4.61984
CG5892	1	2.78902	0.00948955	0.0349825	-3.36803	0.0344574	-4.85904
xmas-1	1	1.81614	0.00220182	0.012545	-4.03787	0.0176349	-5.82542
pre-mod(mdg4)-C	1	2.00228	0.00471458	0.0213628	-4.24143	0.014387	-6.1191

## Sheet: FOXO bound hypoxia genes
	FOXO-depenent upregulated genes				FOXO-depenent downregulated genes
	2022-09-04				abd-A
	14-3-3zeta				akirin
	aay				alpha-Est7
	AcCoAS				Apoltp
	Acsl				ATPsynD
	Act5C				CG10311
	ade5				CG13096
	ago				CG13813
	alph				CG13893
	alpha-Spec				CG14400
	AMPdeam				CG14636
	Amun				CG15465
	Ank				CG16965
	arm				CG17321
	Atg17				CG17839
	Atx2				CG18178
	baz				CG18304
	bdg				CG18428
	BicD				CG1946
	bmm				CG2918
	boi				CG30031
	Bsg25D				CG31121
	bun				CG32284
	bur				CG32633
	C3G				CG33521
	ca				CG34228
	Ca-beta				CG3597
	Calx				CG3777
	cana				CG3902
	caps				CG41378
	Cdk12				CG42249
	CenG1A				CG42329
	cg				CG4998
	CG10082				CG6766
	CG10254				CG7149
	CG11537				CG7194
	CG11873				CG7378
	CG12576				CG7414
	CG1358				CG7839
	CG14408				CG8441
	CG14440				CG8550
	CG15099				Cp16
	CG15247				Cp18
	CG15894				Cp19
	CG1636				Cyp305a1
	CG1640				cype
	CG17121				CysRS-m
	CG17717				Dbp80
	CG2990				Drip
	CG30020				dsx-c73A
	CG30334				fru
	CG30389				HIP-R
	CG32103				LanB2
	CG32572				Manf
	CG33474				me31B
	CG34126				mRpS11
	CG34394				mRpS9
	CG3638				Mur2B
	CG3744				mwh
	CG42268				Nap1
	CG42342				ND-20
	CG42389				ND-42
	CG42540				ND-B14
	CG4266				ND-B17.2
	CG42671				ND-B22
	CG42684				Nopp140
	CG43427				Nurf-38
	CG43689				obst-A
	CG43693				obst-E
	CG43736				Octbeta2R
	CG4377				OstDelta
	CG43783				Rack1
	CG43867				Rlb1
	CG4612				RpL13
	CG46311				RpL17
	CG4733				RpL37a
	CG5026				RpL37a
	CG5038				RpS2
	CG5059				Rrp47
	CG5270				rtp
	CG5522				Sec61beta
	CG5877				Ser6
	CG6398				Spase25
	CG6422				SPE
	CG6424				Sugb
	CG6767				Vha100-4
	CG6791				Yeti
	CG7017
	CG7059
	CG7381
	CG7720
	CG7724
	CG7744
	CG7766
	CG8034
	CG8468
	CG8668
	CG9425
	ChAT
	Chc
	Chd1
	chn
	cic
	Cip4
	cnc
	Cnot4
	crol
	Crtc
	ctrip
	CycT
	didum
	dlg1
	Dop1R2
	DOR
	dsb
	Dyb
	Dyrk2
	Dyrk3
	E23
	ed
	eIF4G2
	emb
	ena
	enc
	ens
	Eph
	Exn
	fdl
	Fem-1
	FER
	Fhos
	Fim
	Fmr1
	for
	foxo
	frtz
	fry
	Fur2
	Gcn2
	Glut4EF
	Graf
	GSS
	GstT4
	H
	HDAC4
	Hdc
	Hipk
	His1:CG31617
	His1:CG33813
	His1:CG33855
	His1:CG33858
	hpo
	Ilp6
	InR
	IntS6
	JIL-1
	jim
	jumu
	jvl
	Kap3
	Khc-73
	kis
	Klp98A
	l(3)76BDm
	Lar
	larp
	Lerp
	Lmpt
	lqf
	lt
	mam
	Mapmodulin
	mask
	Mbs
	mei-P26
	MESR3
	Mitofilin
	MKP-4
	Mkp3
	Mmp2
	mol
	mon2
	Mp
	Mrtf
	msn
	mspo
	msps
	mtd
	mts
	muskelin
	Myo31DF
	mys
	Nak
	Nc73EF
	Ncoa6
	Nedd4
	NFAT
	Nup98-96
	Oatp30B
	oc
	osa
	Patronin
	pbl
	Pcf11
	Pde11
	pdgy
	Pez
	phol
	Pka-R1
	plx
	pns
	Ptp10D
	qm
	RasGAP1
	raw
	Rbcn-3A
	rhea
	RhoGAP15B
	RhoGEF2
	Rhp
	SA
	SCAR
	sdk
	sdt
	Sema1a
	Sfmbt
	sgg
	shot
	Shroom
	Sik3
	sim
	simj
	Sin3A
	Smg5
	Smr
	sno
	Snoo
	snz
	sol
	Sos
	spas
	spoon
	SppL
	sqa
	sqz
	Src42A
	stau
	Sulf1
	sw
	syd
	Tao
	TrissinR
	Trn
	TrpRS-m
	Tsp86D
	Usp10
	Usp32
	Usp7
	Vrp1
	wap
	wcy
	Wdr62
	X11L
	Zasp66

## Sheet: GO summary data
Gene Ontology summary data
Figure 2A
	term_id	negative_log10_of_adjusted_p_value	term_size	intersection_size (number of differentially expressed genes identified in our RNAseq analyses that are present in the GO category)
protein binding	GO:0005515	34.1728	3659	488
ion binding	GO:0043167	10.0093	2783	327
ATP binding	GO:0005524	6.64443	823	119
cytoskeletal protein binding	GO:0008092	6.10081	349	63
actin binding	GO:0003779	5.68597	146	35
carbohydrate derivative binding	GO:0097367	4.10255	1217	150
nucleoside phosphate binding	GO:1901265	4.00893	1181	146
small molecule binding	GO:0036094	3.59231	1312	157
GTPase regulator activity	GO:0030695	2.94522	171	33
enzyme regulator activity	GO:0030234	2.75306	457	66
transferase activity	GO:0016740	2.52247	1368	157
transcription factor binding	GO:0008134	2.39856	181	33
protein kinase binding	GO:0019901	2.32334	92	21
ATP-dependent activity	GO:0140657	1.90848	429	60
transcription regulator activity	GO:0140110	1.83259	750	93
ATP hydrolysis activity	GO:0016887	1.74101	254	40
chromatin binding	GO:0003682	1.63852	283	43
Figure 2B
Endocytosis	KEGG:04144	3.0722	125	28
Hippo signaling pathway	KEGG:04391	2.59108	56	16
Notch signaling pathway	KEGG:04330	1.93639	24	9
FoxO signaling pathway	KEGG:04068	1.76163	65	16
MAPK signaling pathway	KEGG:04013	1.62839	93	20
Circadian rhythm	KEGG:04711	1.45616	13	6
Figure 3B
protein binding	GO:0005515	18.2541	3659	248
binding	GO:0005488	9.63415	6818	353
cytoskeletal protein binding	GO:0008092	4.47719	349	37
kinase activity	GO:0016301	3.83551	370	37
enzyme binding	GO:0019899	3.8027	434	41
glucosidase activity	GO:0015926	3.29233	16	7
GTPase regulator activity	GO:0030695	3.22298	171	22
ATP binding	GO:0005524	3.22169	823	62
enzyme regulator activity	GO:0030234	3.21995	457	41
kinase binding	GO:0019900	3.13969	110	17
guanyl-nucleotide exchange factor activity	GO:0005085	2.57142	85	14
protein tyrosine kinase activity	GO:0004713	2.27592	47	10
protein kinase binding	GO:0019901	2.16467	92	14
SH3 domain binding	GO:0017124	1.58181	19	6
actin binding	GO:0003779	1.49387	146	17
Figure 4A
proteolysis	GO:0006508	13.5349	1070	148
chorion-containing eggshell formation	GO:0007304	5.27006	124	29
cytoplasmic translation	GO:0002181	5.09165	149	32
egg coat formation	GO:0035803	4.5898	13	9
external encapsulating structure organization	GO:0045229	4.22852	153	31
extracellular matrix organization	GO:0030198	3.67159	70	19
lipid metabolic process	GO:0006629	2.63715	595	72
Figure 4B
cytosolic ribosome	GO:0022626	8.70784	101	29
egg coat	GO:0035805	5.01917	8	7
cellular anatomical entity	GO:0110165	4.50084	10485	746
ribosome	GO:0005840	4.33192	195	34
vitelline envelope	GO:0060388	3.89918	7	6
nucleolus	GO:0005730	1.67181	246	33
intrinsic component of membrane	GO:0031224	1.30566	3316	266
Figure 5B
cytosolic ribosome	GO:0022626	19.9845	101	32
ribosome	GO:0005840	18.6355	195	41
small ribosomal subunit	GO:0015935	10.3088	74	20
ribonucleoprotein complex	GO:1990904	9.31586	583	55
mitochondrial protein-containing complex	GO:0098798	9.01704	283	36
large ribosomal subunit	GO:0015934	8.08942	106	21
mitochondrion	GO:0005739	7.96264	942	71
respirasome	GO:0070469	6.9796	98	19
respiratory chain complex	GO:0098803	6.42719	94	18
inner mitochondrial membrane protein complex	GO:0098800	6.06844	161	23
